# Supplementary material for: Estimating the environmental impacts of 57,000 food products
Source: Proc Natl Acad Sci U S A. 2022 Aug 8;119(33):e2120584119. doi: 10.1073/pnas.2120584119 (PMC9388151; doi:10.1073/pnas.2120584119)
Supplement: Supplementary File [file pnas.2120584119.sd03.xlsx]

## Sheet: Figure 2a, c
figure_id_num	ratio_tot_env	n_ingredients
1	-0.0289442	2
2	0.345801	5
3	-0.0026377	3
4	-0.0427301	3
5	0.00854212	5
6	-4.9227	2
7	2.03015	3
8	0.272744	4
9	1.82464	3
10	-0.0457212	3
11	-0.0551918	2
12	-0.331805	2
13	-0.84891	4
14	-0.0679647	2
15	0.139317	2
16	0.222381	2
17	0.0472795	2
18	-0.144148	2
19	-0.047202	2
20	0.138609	3
21	0.252823	2
22	0.00408134	2
23	0.020823	2
24	0.267995	2
25	0.00220213	2
26	0.279083	2
27	0.270876	2
28	0.0400151	2
29	0.0113718	2
30	-0.55045	2
31	-0.515234	2
32	-0.530684	2
33	-0.558937	2
34	-0.28897	3
35	0.273634	2
36	-0.00132248	2
37	-0.159999	2
38	0.061724	2
39	-0.187274	2
40	-0.139666	2
41	0.155551	2
42	-0.30618	2
43	0.134985	3
44	-0.0261683	2
45	0.193783	2
46	-0.263565	2
47	0.897806	3
48	-0.00295963	3
49	0.0252826	2
50	-0.447354	5
51	0.0010748	2
52	0.185464	5
53	-0.0154695	2
54	-0.0467712	2
55	-0.0619906	2
56	0.0233197	4
57	-0.352716	2
58	-0.00106476	2
59	-0.0432762	2
60	0.128492	5
61	-0.206191	2
62	-0.0513873	2
63	0.0178282	2
64	0.654928	4
65	-0.0210901	2
66	-0.0461857	2
67	-0.0630406	2
68	0.0171229	2
69	0.481836	3
70	0.17986	3
71	-0.0207671	3
72	-0.137465	2
73	0.440661	5
74	-0.00815225	2
75	-1.04341	5
76	0.357189	4
77	-0.171195	7
78	-0.23403	2
79	0.00147106	3
80	0.403346	2
81	-0.0145218	2
82	0.163941	6
83	-0.248861	2
84	-0.111008	9
85	0.015508	2
86	-0.0768369	9
87	-0.125542	8
88	0.0283658	2
89	0.0632501	4
90	0.0219312	4
91	-0.0274468	2
92	-0.0564477	2
93	0.26433	2
94	0.0148285	2
95	0.255296	3
96	0.262871	2
97	0.00448618	3
98	-0.131877	3
99	-0.127247	3
100	-0.0378842	3
101	-0.034926	3
102	0.124764	3
103	-0.184747	3
104	-0.155397	2
105	-0.129204	2
106	-0.869502	2
107	0.39065	3
108	0.00257768	4
109	-0.0983961	2
110	-0.559916	9
111	0.0034372	2
112	0.0311583	2
113	-0.028603	2
114	-0.312524	3
115	0.421806	3
116	0.0475558	7
117	0.00653762	6
118	-1.51482	2
119	0.0604122	2
120	0.0383474	2
121	0.205692	2
122	0.114438	3
123	-0.0867357	3
124	-0.0631309	3
125	-0.0279514	4
126	0.0732804	6
127	0.113079	5
128	0.256541	3
129	-0.00421404	3
130	-0.392982	2
131	-0.447374	2
132	0.880612	2
133	-0.617079	2
134	-0.104731	2
135	-0.519462	2
136	-0.46947	2
137	-0.629498	2
138	-0.513689	2
139	-0.0665574	2
140	-0.721129	2
141	-1.03324	2
142	-0.545413	2
143	-0.0147322	2
144	0.221083	2
145	0.242868	2
146	0.361448	3
147	-0.00974826	4
148	0.0180669	2
149	-0.0114074	2
150	0.113095	3
151	-0.197891	4
152	0.0613355	3
153	-0.145171	8
154	0.0696275	3
155	0.0550898	3
156	-0.224006	3
157	-0.0999782	8
158	-0.192984	2
159	-0.015498	3
160	0.250459	4
161	-0.54597	2
162	-0.146994	5
163	0.0214963	2
164	-0.366737	2
165	-0.0199686	3
166	-0.296669	2
167	0.325461	4
168	0.442436	3
169	0.48554	4
170	0.0914357	3
171	0.352445	6
172	0.118624	2
173	0.063273	2
174	0.0164418	2
175	0.0574503	2
176	-0.466606	4
177	-0.00441665	3
178	-0.831031	5
179	0.0559042	6
180	-0.0111431	7
181	-0.127808	4
182	0.0463781	2
183	-0.325583	3
184	0.0725572	2
185	0.103254	2
186	0.120586	2
187	0.0855128	2
188	0.0887597	2
189	-0.0873963	2
190	-0.0283359	2
191	-0.071624	2
192	0.0786751	2
193	-0.0833532	2
194	0.00331885	2
195	-0.0684735	2
196	0.0396742	2
197	0.0132971	2
198	0.0312956	2
199	0.00146952	2
200	0.0132166	3
201	0.0484269	2
202	-0.0409083	2
203	0.0177096	2
204	0.824712	2
205	-0.662595	2
206	0.057553	3
207	-0.0384843	2
208	0.0508481	2
209	0.236565	3
210	-0.613907	2
211	-0.099256	2
212	-0.542841	2
213	-0.551101	2
214	-0.698296	2
215	-0.549836	2
216	-0.340544	3
217	0.313305	2
218	0.0172438	2
219	-0.553131	4
220	-0.459302	2
221	0.223728	3
222	-0.492545	2
223	-0.200908	3
224	-0.569406	2
225	-0.414927	2
226	-0.202345	3
227	-0.102401	3
228	-0.0553831	2
229	-0.146535	3
230	-1.02949	2
231	-0.00783127	2
232	-0.00489549	3
233	0.000372054	2
234	0.00833597	4
235	0.0326598	4
236	-0.180289	3
237	0.00534202	3
238	-1.85214	4
239	-0.124583	3
240	-0.362387	2
241	0.694947	2
242	-0.252027	2
243	0.151508	2
244	0.12429	2
245	0.169067	3
246	-0.165291	2
247	0.207647	2
248	-0.146605	4
249	-0.529523	4
250	-0.241626	3
251	0.0143891	3
252	-0.0654236	2
253	0.142262	3
254	-0.175022	4
255	0.0729704	3
256	-0.00292092	2
257	0.0145527	2
258	-0.123095	2
259	-0.162959	2
260	-0.0905584	2
261	-0.0295799	2
262	0.0061801	2
263	-0.00904188	2
264	0.311008	2
265	-0.0157326	3
266	0.0571134	2
267	-0.201981	5
268	0.0349371	2
269	0.0104842	2
270	-0.122473	2
271	-0.0634601	2
272	-0.00464324	2
273	0.374407	2
274	-0.069829	7
275	-0.0182799	2
276	-0.041651	2
277	0.0681166	2
278	0.304737	2
279	-0.132131	3
280	0.0269405	2
281	0.0438098	2
282	-0.00364056	5
283	-0.00912544	7
284	0.0868247	3
285	-0.0144132	2
286	0.030442	3
287	-0.0891108	2
288	0.0269885	2
289	0.00331047	2
290	-0.0135337	2
291	0.0328896	2
292	-0.0793259	6
293	0.263106	2
294	-0.222367	5
295	0.0474785	3
296	0.65674	2
297	-0.334486	5
298	-0.0169722	3
299	-0.0388393	2
300	-0.000538124	3
301	-0.0575031	2
302	-0.0279824	2
303	0.0223929	3
304	-0.01807	2
305	0.12084	2
306	-0.0188162	2
307	-0.0654247	2
308	0.0193668	2
309	-0.325708	3
310	0.0739108	2
311	0.0140455	2
312	-0.00165691	2
313	-0.174311	2
314	-0.00517855	2
315	0.0460435	2
316	-0.492725	2
317	0.0830514	2
318	0.015112	4
319	0.166679	2
320	-0.098482	2
321	0.00133265	2
322	0.282927	2
323	-0.0163732	2
324	-0.0489831	6
325	-0.00615534	2
326	-0.017663	2
327	0.225939	3
328	0.00398685	2
329	0.0152686	2
330	-0.00303298	3
331	-0.00859068	2
332	0.103254	2
333	-0.526924	2
334	-0.0401301	5
335	-0.044344	7
336	-0.0745734	5
337	-0.0725892	2
338	0.0435636	2
339	0.0198799	2
340	-0.00663167	2
341	0.00916925	2
342	-0.0186688	2
343	-0.0166885	2
344	0.0220642	2
345	0.153565	3
346	-0.0128417	2
347	0.101089	5
348	-0.0554184	2
349	0.0406241	2
350	0.0125352	2
351	0.106307	2
352	0.0028551	2
353	-0.0979486	2
354	0.0851953	3
355	0.0237479	2
356	0.0391708	2
357	0.0262442	2
358	0.18302	2
359	0.00534186	2
360	-0.0358574	2
361	0.636756	2
362	0.0197636	2
363	0.19556	3
364	0.0283964	2
365	-0.831054	5
366	0.225282	2
367	-0.0163165	5
368	0.0207494	2
369	0.0691366	3
370	-0.00342568	3
371	0.00393415	3
372	0.0451698	7
373	-0.125748	4
374	0.0186439	2
375	0.323724	2
376	0.014777	2
377	0.0390869	2
378	0.0314142	3
379	0.0111333	2
380	0.0183001	2
381	0.064015	2
382	-0.00451588	4
383	-0.0764686	2
384	-0.0109921	3
385	-0.00932843	2
386	-0.204764	3
387	-0.120524	2
388	-0.000883146	5
389	-0.152739	3
390	-0.0792427	5
391	-0.652577	4
392	0.148385	2
393	0.00168296	3
394	-0.307981	5
395	0.127035	2
396	0.0619086	2
397	-0.0716301	4
398	-0.00881654	2
399	-0.468236	2
400	0.986836	4
401	-0.105289	3
402	-0.115688	5
403	0.0286763	2
404	0.0120493	2
405	0.0443336	2
406	-0.0220269	2
407	-0.0703562	2
408	-0.00812134	2
409	-0.131443	2
410	0.0818743	2
411	-0.46923	2
412	0.0564951	2
413	-0.00339646	2
414	0.141829	2
415	0.311288	4
416	0.0818437	2
417	-0.538282	2
418	-0.000521541	2
419	-0.11529	2
420	0.137243	3
421	0.844422	2
422	1.50079	3
423	-0.000846132	3
424	0.0989656	6
425	-0.0269588	2
426	0.0328506	2
427	-0.151011	2
428	-0.235215	4
429	-0.633265	4
430	0.015531	2
431	0.00700968	2
432	0.0177263	2
433	0.116574	3
434	0.172945	6
435	-0.345152	3
436	0.0273137	2
437	0.0309916	2
438	0.226903	6
439	0.176992	2
440	-0.0927016	2
441	-0.328592	4
442	-0.0239946	3
443	-0.412035	2
444	-0.120237	4
445	-0.0283508	5
446	-0.149432	2
447	0.131305	2
448	-0.00786052	3
449	-0.0276374	2
450	0.361298	3
451	1.66136	2
452	0.446164	2
453	-0.31192	5
454	-0.010453	3
455	-0.0352769	2
456	-0.0340461	2
457	-0.0353412	3
458	-0.0876036	3
459	-0.10359	3
460	0.0189979	2
461	-0.014422	3
462	0.0616898	4
463	-0.488367	3
464	0.0654392	3
465	-0.0134426	3
466	-0.0464529	3
467	-0.101446	5
468	-0.0843899	2
469	-0.0418143	2
470	0.0136026	2
471	-0.00609837	2
472	0.00270889	5
473	-0.0230844	3
474	0.0177866	3
475	-0.274653	4
476	-0.0319574	2
477	0.174616	6
478	-0.263512	4
479	-0.0215211	3
480	-0.0407344	2
481	-0.0489472	5
482	-0.681301	2
483	-0.195245	4
484	-0.0957527	3
485	0.0344007	3
486	-0.0467409	2
487	-0.11421	3
488	-4.73145	3
489	0.306557	3
490	0.0219334	2
491	-0.0133801	2
492	-0.0208067	2
493	0.00498357	2
494	0.0408742	2
495	-0.0770531	2
496	-0.0530998	2
497	-0.0861709	2
498	-0.437715	8
499	0.0588529	2
500	0.121273	3
501	-0.0699676	2
502	-0.156894	2
503	-0.261655	2
504	-0.0496433	2
505	-0.169881	2
506	-0.0635527	2
507	-0.0139826	2
508	-0.0795003	3
509	-0.0664008	2
510	0.034503	3
511	-0.332804	6
512	0.0282535	2
513	0.00379197	2
514	0.056934	2
515	0.117934	3
516	0.0313592	3
517	-0.0238932	2
518	0.0821098	2
519	0.167226	2
520	0.0208658	2
521	-0.0686659	2
522	0.372718	2
523	0.250844	2
524	-0.0466511	2
525	-0.136228	2
526	0.179162	2
527	0.320298	2
528	0.624319	2
529	-0.0675906	2
530	0.420886	5
531	-0.0291937	2
532	-0.0468822	2
533	0.0148961	2
534	-0.00912984	2
535	-0.462134	4
536	-0.255433	3
537	-0.463028	11
538	0.125449	11
539	-0.343646	9
540	-0.192385	2
541	0.227148	2
542	0.248951	2
543	0.296867	2
544	-0.0459958	2
545	-0.0603411	2
546	0.068463	3
547	0.386317	2
548	-0.00913634	4
549	-0.0279692	5
550	0.235357	2
551	-0.0600068	4
552	-0.666081	5
553	0.000838984	2
554	0.092302	5
555	0.0178037	2
556	0.080947	2
557	0.16909	4
558	0.404895	4
559	0.542398	3
560	-0.21165	8
561	-0.0103756	2
562	1.64611	6
563	-0.0271565	2
564	0.155302	8
565	-0.230178	3
566	0.0807644	6
567	-0.0104739	2
568	0.0152291	2
569	0.748443	5
570	0.445045	5
571	0.143294	6
572	-0.0246614	2
573	-0.183699	6
574	-0.00209906	2
575	0.0566725	5
576	0.18835	4
577	0.00215811	9
578	-0.0484604	9
579	0.239031	7
580	-0.0629641	9
581	-0.0831866	9
582	0.231116	5
583	-0.137868	2
584	0.0470041	2
585	-0.134937	2
586	0.0170948	3
587	-0.00450302	4
588	0.0245604	2
589	0.000527401	2
590	0.211153	3
591	-0.0481867	2
592	0.0428462	2
593	-0.0346768	2
594	0.0687097	2
595	-0.0376443	2
596	0.00548059	2
597	0.0357036	2
598	0.0220266	2
599	-0.149716	2
600	-0.0108127	2
601	-0.00192337	3
602	0.0431313	2
603	-0.0024581	2
604	-0.0554017	2
605	-0.0186654	2
606	0.44724	2
607	-0.0216363	2
608	0.0277029	2
609	-0.0376493	3
610	0.0849952	2
611	0.103254	2
612	-0.831424	5
613	0.0299104	3
614	-0.0225506	3
615	-0.0592126	2
616	-0.0210971	2
617	0.103254	2
618	0.320485	2
619	0.0424999	2
620	-0.00144342	2
621	-0.063192	2
622	0.241672	2
623	-0.119972	2
624	0.0162404	2
625	-0.00470542	2
626	-0.604741	2
627	-0.0797181	2
628	-1.00075	2
629	-0.0384334	2
630	-0.00965596	2
631	-0.0223247	2
632	-0.00688482	3
633	0.0356638	2
634	0.0511393	2
635	0.0552269	2
636	0.0673818	2
637	0.0685665	3
638	0.0532202	3
639	0.322405	4
640	-0.0965961	4
641	0.0674451	7
642	0.67583	3
643	0.0113797	5
644	-0.157424	3
645	-0.113648	9
646	-0.538789	3
647	-0.167594	5
648	-0.0862164	9
649	-0.111231	9
650	-0.255105	8
651	-0.0711638	9
652	-0.0899898	9
653	-0.26619	8
654	0.0104577	4
655	0.0130511	3
656	-0.0967894	8
657	0.869011	6
658	-0.0580493	6
659	-0.0363429	6
660	0.0625757	6
661	-0.0556058	2
662	-0.0813068	5
663	0.0959387	2
664	0.0502447	4
665	0.00750014	6
666	-0.130788	7
667	-0.00681599	4
668	0.122509	6
669	-0.104943	4
670	0.111765	2
671	-0.140722	2
672	-0.0178603	2
673	-0.354863	4
674	0.543567	2
675	-0.417931	4
676	-0.0331406	2
677	0.248379	5
678	0.114232	2
679	-0.445938	3
680	-0.240947	3
681	-0.215834	3
682	-0.205893	3
683	-0.0124742	2
684	-0.0483484	2
685	0.00958366	2
686	-0.331191	4
687	-0.351443	4
688	-0.0386149	2
689	0.0379759	2
690	0.325608	4
691	-0.0463744	2
692	-0.144747	3
693	0.0253267	2
694	-0.146668	3
695	-0.00767664	3
696	-0.271743	4
697	0.00964719	2
698	0.102796	11
699	-0.39265	11
700	0.0959621	9
701	-0.0514658	2
702	0.0346516	2
703	0.121881	2
704	-0.531852	2
705	-0.44864	2
706	-0.469441	2
707	-0.512944	2
708	-0.0392558	6
709	-0.106667	5
710	-0.396344	3
711	-0.22631	4
712	-0.00507748	3
713	-0.10549	6
714	0.181423	3
715	-0.0101667	4
716	0.106069	5
717	0.00156831	3
718	0.00618961	2
719	0.0318079	4
720	0.244319	3
721	0.00659347	2
722	0.156229	2
723	0.0204051	7
724	0.0931458	4
725	-0.0555775	2
726	-0.15553	10
727	-0.027994	10
728	0.0238613	2
729	-0.0213818	3
730	-0.00875453	3
731	-0.0176319	2
732	-0.0211914	2
733	0.045387	2
734	-0.00987413	2
735	-0.0306205	2
736	0.0193364	2
737	0.12841	3
738	0.0734466	2
739	-0.079007	2
740	0.13186	2
741	-0.00594932	2
742	-0.0535436	2
743	0.0822884	2
744	-0.502771	2
745	0.825613	2
746	-0.12701	2
747	-0.00986407	2
748	-0.143185	2
749	0.147849	4
750	0.0698401	3
751	0.0175473	5
752	-0.0320955	4
753	-0.0803059	2
754	-0.0327607	2
755	-0.0735783	2
756	-1.05842	5
757	-0.120973	2
758	0.435511	2
759	0.428717	2
760	0.433211	2
761	0.41566	5
762	0.41974	2
763	-0.0997162	2
764	-0.0481293	2
765	-0.0719267	5
766	0.0264834	6
767	0.00411221	2
768	0.0197269	5
769	0.0570073	2
770	0.0147751	6
771	-0.155059	10
772	-0.288139	11
773	0.561428	9
774	-0.206299	5
775	-0.0434824	6
776	-0.00361955	8
777	-0.214967	4
778	-0.0355599	5
779	-0.112138	5
780	-0.231442	5
781	0.729438	2
782	0.0715098	7
783	-0.0701397	6
784	-0.187068	4
785	-0.284317	9
786	0.0542049	2
787	0.00166044	3
788	-0.145625	3
789	-0.13761	4
790	-0.000477905	4
791	0.235103	3
792	0.0620272	3
793	0.0297185	3
794	0.250399	2
795	0.246176	2
796	0.0131644	3
797	-0.024022	2
798	-0.0358858	2
799	-0.0166396	2
800	-0.0257595	3
801	-0.0693957	4
802	0.0481912	2
803	-0.0462913	2
804	0.0202491	2
805	0.348878	4
806	-0.0351059	2
807	0.37912	4
808	0.0339937	2
809	0.0117547	2
810	-0.191857	3
811	-0.279057	3
812	-0.0719561	3
813	-0.0528156	6
814	-0.270218	5
815	0.0612151	6
816	-0.289244	2
817	0.147667	4
818	-0.142443	2
819	-0.21843	2
820	-0.0372376	2
821	0.134874	5
822	-0.0954093	6
823	0.0287317	10
824	0.077822	3
825	-0.586753	7
826	-0.100062	3
827	-0.0316395	2
828	-0.0128248	2
829	-0.0156463	2
830	0.02452	2
831	0.0257292	3
832	-0.0397055	4
833	-0.0929842	4
834	0.00113038	2
835	-0.259744	2
836	-0.0615096	2
837	-0.365069	2
838	-0.498938	2
839	-0.0413572	2
840	0.113465	2
841	-0.0624836	2
842	-0.418377	2
843	-0.0351504	2
844	-0.133715	2
845	0.0169159	2
846	0.0972684	2
847	0.0185812	2
848	0.0175328	3
849	0.0115933	3
850	0.206799	2
851	-0.10749	2
852	-0.0625674	2
853	-0.120747	2
854	-0.173662	2
855	-0.182606	2
856	0.078619	2
857	-0.203385	2
858	0.182853	4
859	0.271059	2
860	-0.0485103	2
861	0.0771286	2
862	0.319586	2
863	0.0914981	2
864	0.104596	4
865	0.0274445	3
866	-0.0331717	2
867	0.00122297	2
868	-0.0456996	2
869	0.089339	2
870	0.204803	2
871	0.291063	2
872	-0.0386571	2
873	0.41791	2
874	0.428524	2
875	-0.286547	2
876	0.487839	2
877	-0.049434	3
878	-0.171477	2
879	0.180228	2
880	-0.0589928	2
881	-0.0140269	2
882	-0.124911	2
883	-0.0832328	2
884	-0.0262084	2
885	-0.0122776	2
886	-0.0631121	2
887	-0.441555	3
888	-0.184903	2
889	-0.0500719	2
890	0.237781	3
891	0.000454624	2
892	-0.0425057	5
893	0.0721003	2
894	-0.0738508	2
895	-0.0217298	2
896	-0.0267128	2
897	0.0589778	2
898	-0.901281	2
899	0.108037	2
900	-0.81425	2
901	-0.156443	3
902	-0.0328292	2
903	-0.800476	2
904	-0.454163	2
905	0.0890874	2
906	0.0248118	3
907	-0.078901	3
908	-0.145066	3
909	-0.482023	2
910	-0.010138	2
911	-0.129349	3
912	-0.222967	3
913	0.0640924	3
914	-0.236364	3
915	0.0859521	2
916	-0.0902508	3
917	-0.0252408	2
918	0.126905	3
919	-0.00605828	2
920	-0.0590905	3
921	-0.443139	2
922	0.200273	2
923	-0.0131996	2
924	-0.0132203	3
925	0.156199	2
926	-0.0252894	3
927	0.00508617	2
928	-0.20341	3
929	0.092826	4
930	-0.151953	2
931	0.0764138	2
932	-0.00707168	2
933	-0.29934	3
934	0.115546	2
935	-0.427901	3
936	0.198006	2
937	0.228294	2
938	-0.0637171	2
939	0.272405	2
940	-0.194632	2
941	0.090592	2
942	-0.0932544	3
943	0.123452	2
944	-0.00368486	4
945	-0.0180863	6
946	-0.149899	3
947	0.169821	3
948	0.144389	3
949	0.0118246	10
950	-1.04362	5
951	-0.0408067	4
952	0.025299	3
953	-0.142337	2
954	-0.0697622	2
955	-0.054136	3
956	-0.0596217	2
957	0.103281	2
958	-0.0806592	2
959	-0.0134232	3
960	0.0639724	2
961	-0.0441472	2
962	-0.124458	3
963	-0.0432742	2
964	0.031637	4
965	-0.027788	4
966	-0.0341873	4
967	0.00557727	2
968	0.113812	2
969	0.2955	2
970	0.099003	2
971	0.169954	4
972	0.0740982	2
973	-0.0449263	3
974	0.0151908	2
975	-0.137827	3
976	0.0899157	2
977	-0.30719	3
978	-0.0407853	2
979	-0.210666	2
980	-0.143534	2
981	0.0192193	2
982	0.765605	2
983	0.0304769	6
984	0.0598954	4
985	-0.043173	2
986	-0.00800592	2
987	0.0130562	2
988	0.0130562	2
989	0.0202586	2
990	0.0130562	2
991	-0.412675	3
992	0.00186865	2
993	0.0210889	2
994	0.0774954	4
995	0.0277029	2
996	0.120701	2
997	0.0535522	7
998	-0.832759	5
999	0.103254	2
1000	0.166679	2
1001	-0.0674878	3
1002	-0.193459	3
1003	0.103254	2
1004	0.0424999	2
1005	0.0424999	2
1006	0.0164622	3
1007	0.491815	4
1008	-0.15544	3
1009	-0.0708155	2
1010	0.00412461	2
1011	-0.0597831	2
1012	0.0236694	2
1013	0.116286	2
1014	-0.0411722	2
1015	0.00964867	2
1016	-0.0514226	2
1017	-0.812956	2
1018	0.00283124	2
1019	-0.019088	2
1020	-0.0186128	2
1021	0.0225347	2
1022	0.00050409	3
1023	0.0155037	2
1024	-0.037959	2
1025	-0.0402111	2
1026	0.0617205	2
1027	0.0283182	2
1028	-0.0666486	2
1029	0.0427727	2
1030	-0.0555578	2
1031	0.11396	2
1032	0.110766	2
1033	-0.128444	3
1034	0.0618493	2
1035	-0.291869	2
1036	-0.0473425	4
1037	-0.0234949	2
1038	-0.0115397	2
1039	-0.0105221	2
1040	-0.0495268	3
1041	0.361325	3
1042	1.49675	3
1043	0.0908776	4
1044	-0.0857209	2
1045	-0.0608387	2
1046	-0.027687	3
1047	1.02317	5
1048	0.00883947	2
1049	-0.142476	2
1050	-0.505103	2
1051	0.00575255	2
1052	0.393685	4
1053	1.46135	5
1054	-0.0494101	2
1055	0.113425	2
1056	0.145749	3
1057	1.64907	3
1058	-1.61735	2
1059	-0.0341106	2
1060	0.0536272	2
1061	0.0811019	2
1062	-0.066574	3
1063	0.00252988	3
1064	-0.0156266	3
1065	0.185717	2
1066	0.0506352	2
1067	-0.0137641	2
1068	-0.00274745	2
1069	-0.065549	2
1070	-0.00307903	2
1071	0.0205133	2
1072	0.0345129	2
1073	0.166679	2
1074	0.0294293	2
1075	0.116021	2
1076	0.341683	2
1077	0.161569	2
1078	-0.19185	3
1079	-0.235894	3
1080	-0.0152085	2
1081	0.0424999	2
1082	0.00561677	3
1083	0.0424999	2
1084	0.103254	2
1085	0.320485	2
1086	0.00222784	2
1087	0.00166354	2
1088	-0.509631	4
1089	0.0273175	3
1090	0.00250586	2
1091	0.0130562	2
1092	-0.00111718	3
1093	-0.0681109	5
1094	0.24123	4
1095	-0.139562	2
1096	0.103254	2
1097	0.00154946	2
1098	0.749245	2
1099	0.0277029	2
1100	0.0513817	7
1101	0.0157245	2
1102	0.103254	2
1103	-0.102713	3
1104	-0.127581	3
1105	-0.420082	3
1106	0.129124	3
1107	-0.595578	5
1108	-0.086856	4
1109	0.0316445	2
1110	0.0162706	3
1111	0.16205	4
1112	0.0375501	4
1113	0.129297	3
1114	-0.0274855	4
1115	0.214128	3
1116	-0.0700238	3
1117	0.0424999	2
1118	0.0379265	4
1119	-0.00144342	2
1120	0.0583917	2
1121	0.15056	2
1122	0.0879882	2
1123	-0.390065	3
1124	-0.277541	3
1125	-0.372507	2
1126	-0.298204	3
1127	-0.352132	4
1128	0.00105935	2
1129	-0.0211201	2
1130	-0.0278622	2
1131	0.00687622	2
1132	0.0347933	2
1133	-0.0561208	2
1134	-0.0307047	2
1135	-0.0320229	3
1136	-0.0348096	2
1137	0.0344608	2
1138	-0.0107811	2
1139	0.0421798	2
1140	0.102242	2
1141	0.0180669	2
1142	0.0306619	2
1143	0.0148052	2
1144	0.0474166	2
1145	0.00269208	2
1146	0.0104977	2
1147	0.0206289	2
1148	-0.0320749	2
1149	-0.00214369	2
1150	-0.0236258	2
1151	0.0286189	2
1152	-0.0463673	2
1153	-0.0184292	2
1154	0.0101262	2
1155	0.0541479	2
1156	0.00568834	2
1157	0.00468892	2
1158	0.0600357	2
1159	0.00202281	2
1160	0.108259	2
1161	-0.0109427	2
1162	-0.028936	2
1163	-0.0804489	2
1164	0.0196407	2
1165	-0.0466917	2
1166	0.0695181	2
1167	-0.0640243	2
1168	-0.030691	2
1169	0.116859	2
1170	-0.192945	2
1171	-1.71464	2
1172	0.00739724	2
1173	0.0362822	2
1174	0.0518885	3
1175	-0.00259972	2
1176	-0.152967	2
1177	0.00162252	2
1178	-0.0254792	2
1179	-0.300302	2
1180	0.159702	2
1181	-0.0248394	2
1182	0.16661	2
1183	0.159868	2
1184	0.0570466	2
1185	0.00791416	2
1186	-0.00862806	2
1187	0.00279777	2
1188	0.00539041	2
1189	-0.0455183	2
1190	-0.110951	2
1191	0.0463005	4
1192	-0.0915509	2
1193	-0.183244	2
1194	0.361382	3
1195	-0.238721	3
1196	0.28634	3
1197	-0.234487	2
1198	-0.0399835	3
1199	0.358118	3
1200	0.141937	3
1201	0.0129463	3
1202	-0.123646	3
1203	-0.117617	3
1204	1.2375	4
1205	0.116372	3
1206	0.0752742	5
1207	0.0521023	2
1208	1.49541	3
1209	1.30717	4
1210	-0.0527614	5
1211	-0.241749	2
1212	0.112323	3
1213	-0.0397642	2
1214	-0.0393558	2
1215	0.030156	2
1216	0.000719853	2
1217	-0.178754	2
1218	-0.046571	2
1219	0.287288	3
1220	0.155051	2
1221	-0.0125264	4
1222	0.221629	4
1223	0.0110099	5
1224	-0.157186	2
1225	0.00278844	3
1226	-0.0157106	4
1227	0.0824652	3
1228	0.0464103	3
1229	-0.00756541	10
1230	0.0342366	5
1231	0.104799	6
1232	-0.0182111	3
1233	-0.135289	5
1234	-0.034915	10
1235	-0.0111465	10
1236	-0.0853341	2
1237	-0.041293	3
1238	-0.465619	4
1239	-0.492246	3
1240	-0.550787	4
1241	-0.307506	4
1242	0.00490176	4
1243	-0.137299	3
1244	-0.26461	3
1245	-0.258417	3
1246	-0.226552	3
1247	0.377464	3
1248	-0.0991626	3
1249	0.122072	5
1250	-0.0695281	2
1251	-0.299123	4
1252	-0.371341	4
1253	-0.00535164	2
1254	-0.231393	6
1255	0.610504	5
1256	-0.549547	2
1257	-0.513537	2
1258	-0.425357	2
1259	-0.593834	2
1260	-0.405526	2
1261	-0.397669	2
1262	-0.544117	2
1263	-0.80485	2
1264	-0.978032	2
1265	-0.0299159	2
1266	-0.400065	2
1267	-1.77767	2
1268	0.720715	4
1269	1.3331	4
1270	5.92451	5
1271	-0.33356	3
1272	-0.0792019	2
1273	0.0215225	2
1274	-0.0698194	2
1275	0.346595	3
1276	0.08023	2
1277	-0.122913	3
1278	-0.0304988	3
1279	-0.00916114	2
1280	-0.0690188	3
1281	0.00496524	2
1282	-0.0481416	3
1283	1.5995	3
1284	-0.12117	2
1285	0.053759	4
1286	-0.125931	2
1287	-0.117997	2
1288	-0.00373515	2
1289	0.00728188	2
1290	-0.0424705	2
1291	0.505575	3
1292	0.158706	3
1293	0.00388988	3
1294	0.200851	3
1295	0.0144849	6
1296	-0.0259671	2
1297	0.00126027	2
1298	-0.29369	2
1299	0.0111036	2
1300	-0.0347592	2
1301	0.0255805	2
1302	-0.173149	6
1303	-0.265255	6
1304	-0.0150898	2
1305	0.331285	2
1306	-0.0207599	2
1307	-0.0196159	2
1308	-0.0127503	2
1309	0.0294811	2
1310	0.00151946	2
1311	-0.027038	2
1312	0.0100946	2
1313	-0.350696	2
1314	0.176331	2
1315	0.0154272	3
1316	0.0414076	4
1317	0.203197	4
1318	0.0222861	2
1319	-0.000834959	2
1320	0.0314974	2
1321	0.121611	4
1322	0.0138747	4
1323	-0.0730669	2
1324	-0.468371	2
1325	0.031242	2
1326	-0.083605	3
1327	-0.119683	3
1328	-0.0143907	3
1329	-0.00862313	2
1330	-0.087665	5
1331	0.195545	2
1332	-0.111725	5
1333	-0.12572	4
1334	-0.109618	5
1335	0.212924	5
1336	-0.0243384	5
1337	-0.350112	4
1338	-0.112966	4
1339	-0.103287	3
1340	0.265166	2
1341	0.303732	4
1342	-0.0598618	3
1343	-0.110836	3
1344	-0.168446	2
1345	0.0140636	3
1346	-0.38919	8
1347	-0.0401805	2
1348	0.303954	2
1349	-0.318783	4
1350	-0.162456	4
1351	-0.125113	4
1352	0.0684705	4
1353	0.227173	2
1354	0.114425	5
1355	-0.117306	4
1356	-0.258286	8
1357	-0.426148	3
1358	0.00287584	5
1359	0.0232571	4
1360	-0.125249	3
1361	-0.483682	4
1362	0.0684182	2
1363	-0.421285	3
1364	0.090377	2
1365	-0.156617	3
1366	-0.277004	3
1367	-0.155917	3
1368	-0.301141	3
1369	-0.211341	3
1370	-0.000520147	2
1371	0.0351063	2
1372	0.0697305	2
1373	-0.0426496	2
1374	-0.484203	2
1375	0.0116766	2
1376	0.0151245	2
1377	0.0815995	3
1378	-0.0645315	2
1379	-0.0486359	2
1380	0.0353495	2
1381	-0.340266	2
1382	0.0793489	2
1383	-0.0265608	2
1384	0.00788524	2
1385	0.0316011	2
1386	-0.310172	4
1387	0.12872	6
1388	-0.345636	4
1389	0.280398	4
1390	0.131854	3
1391	0.181726	3
1392	0.0842434	2
1393	0.0278107	2
1394	-0.0644875	3
1395	-0.132486	4
1396	-0.103894	3
1397	0.628891	4
1398	-0.0774786	2
1399	-0.259134	5
1400	-0.135827	5
1401	0.254006	3
1402	-0.0362178	7
1403	-0.186246	6
1404	-0.176334	4
1405	-0.342994	5
1406	-0.274696	4
1407	-0.0749936	5
1408	0.243865	3
1409	-0.260881	3
1410	-0.0554457	6
1411	0.0777498	2
1412	-0.483526	2
1413	-0.313163	6
1414	-0.317947	4
1415	-0.120208	4
1416	0.226907	4
1417	0.205847	4
1418	0.241333	4
1419	0.168972	4
1420	-0.0349558	6
1421	-0.404656	3
1422	0.0423415	3
1423	0.0363242	5
1424	0.561115	6
1425	-0.0586362	2
1426	-0.210421	9
1427	0.315516	3
1428	0.724197	5
1429	-0.075611	7
1430	0.0128174	2
1431	-0.203809	6
1432	-0.0299893	2
1433	-0.0822828	2
1434	0.180978	6
1435	-0.107547	3
1436	-0.224484	9
1437	-0.532359	5
1438	-0.24742	2
1439	0.666459	4
1440	0.502438	4
1441	0.148904	6
1442	-0.00578464	3
1443	-0.00708935	2
1444	-0.0769322	2
1445	-0.294227	4
1446	-0.282499	5
1447	0.211516	5
1448	-0.5014	2
1449	0.383433	4
1450	-0.186045	2
1451	0.0369227	2
1452	-0.138423	3
1453	0.555963	3
1454	0.0810908	2
1455	-0.057658	2
1456	-0.0506894	2
1457	-0.0852021	2
1458	0.545525	3
1459	-0.416317	4
1460	-0.0919908	2
1461	-0.0957912	2
1462	-0.23723	3
1463	-0.203	3
1464	-0.0264921	2
1465	0.29757	3
1466	-0.0334069	4
1467	0.0192658	2
1468	-0.00424734	2
1469	-0.107078	2
1470	-0.00508157	2
1471	-0.043297	2
1472	-0.0389231	5
1473	-0.1907	10
1474	-0.391883	11
1475	0.0450916	4
1476	0.157581	3
1477	-0.0127302	2
1478	0.0366505	2
1479	0.00561437	3
1480	0.0826343	2
1481	-0.0537744	2
1482	0.101297	2
1483	0.125075	2
1484	0.116622	2
1485	0.00690385	2
1486	0.0193583	2
1487	0.593713	3
1488	0.00216403	3
1489	-0.144166	2
1490	-0.0654768	2
1491	-0.09564	2
1492	-0.00990612	2
1493	-0.239036	3
1494	-0.343999	3
1495	0.525877	2
1496	-0.0478198	2
1497	-0.0168902	3
1498	-0.0377307	2
1499	0.282461	2
1500	-0.0144594	2
1501	-0.0101544	4
1502	-0.0949283	3
1503	-0.0759234	2
1504	0.0388335	9
1505	-0.0079743	3
1506	-0.0407928	2
1507	-0.00912398	2
1508	-0.0119086	3
1509	0.531785	9
1510	-0.00348618	9
1511	-0.0856044	2
1512	-0.140237	4
1513	0.666632	2
1514	-0.20116	5
1515	-0.329695	3
1516	-0.0338652	5
1517	-0.110705	6
1518	-0.18716	5
1519	-0.00860022	5
1520	-0.0454409	5
1521	0.653993	2
1522	-0.16448	4
1523	-0.0581095	6
1524	-0.0442667	2
1525	-0.0211555	2
1526	0.762871	4
1527	-0.602526	2
1528	-0.0113328	2
1529	-0.0695228	2
1530	-0.0187902	2
1531	0.00667145	2
1532	-0.0116377	2
1533	-0.040186	2
1534	0.638903	4
1535	-0.115805	4
1536	-0.130862	6
1537	0.182425	2
1538	-0.103099	2
1539	0.0529482	2
1540	-0.0516611	2
1541	0.0919988	2
1542	-0.120879	3
1543	0.0277569	6
1544	-0.183912	5
1545	-0.0327414	2
1546	0.00835207	2
1547	-0.0737484	5
1548	0.0130264	2
1549	0.314456	3
1550	0.305407	4
1551	0.627462	3
1552	-0.0352051	4
1553	-0.0805606	4
1554	-0.575284	5
1555	0.629675	4
1556	0.00968305	2
1557	-0.10235	5
1558	0.0184507	4
1559	0.000748628	2
1560	0.00472805	4
1561	0.0267018	2
1562	-0.0976762	2
1563	0.0996184	2
1564	-0.0577338	3
1565	-0.0264363	2
1566	0.153693	3
1567	0.00108669	2
1568	-0.0111865	2
1569	0.169446	3
1570	0.147824	2
1571	0.176964	2
1572	0.0359532	2
1573	0.0536693	5
1574	-0.128185	3
1575	0.0482491	5
1576	0.0414463	5
1577	0.159866	2
1578	0.192713	2
1579	0.0129656	2
1580	0.0873121	5
1581	-0.13573	2
1582	-0.00212026	2
1583	0.0201929	5
1584	0.00740088	5
1585	0.0136282	5
1586	0.119431	5
1587	0.158511	2
1588	-0.11167	2
1589	0.497761	2
1590	-0.00208802	2
1591	-0.0238015	2
1592	0.0621671	2
1593	-0.0613841	2
1594	0.268829	2
1595	0.298873	2
1596	-0.0135124	2
1597	-0.335741	5
1598	-0.518601	2
1599	0.966268	7
1600	0.156716	2
1601	-0.0130743	2
1602	0.0256378	2
1603	-0.00352309	2
1604	0.0832148	3
1605	0.0552205	2
1606	0.0363219	2
1607	-0.00791807	2
1608	-0.0195595	6
1609	0.10215	3
1610	0.0107866	2
1611	0.398512	2
1612	-0.0690341	5
1613	-0.0421709	2
1614	0.0776963	6
1615	-0.0857512	2
1616	-0.00180732	2
1617	0.0345301	2
1618	0.0107872	2
1619	-0.0676938	2
1620	0.0137914	2
1621	0.0219538	2
1622	0.0103925	2
1623	0.0193002	2
1624	-0.0458076	2
1625	0.0140026	2
1626	0.00639516	2
1627	-0.0253856	2
1628	0.0292418	2
1629	-0.0512912	2
1630	-0.0132295	2
1631	0.0137655	2
1632	-0.045583	3
1633	-0.00314542	2
1634	-0.00645198	2
1635	-0.448573	4
1636	0.120689	2
1637	0.0832133	2
1638	0.166679	2
1639	-0.0142325	3
1640	0.133135	7
1641	-0.625629	5
1642	0.120906	2
1643	-0.069773	4
1644	0.00890427	2
1645	0.0529555	2
1646	-0.0790816	2
1647	0.134719	3
1648	0.446532	3
1649	-0.470089	2
1650	0.431588	4
1651	0.342597	4
1652	-0.00078309	2
1653	-0.26159	2
1654	-0.0245036	2
1655	-0.376377	2
1656	1.59325	3
1657	0.0597595	2

## Sheet: Figure 2b
figure_id_num	ratio	value
1	Total Environmental Impact	-0.0289442
2	Total Environmental Impact	0.345801
3	Total Environmental Impact	-0.0026377
4	Total Environmental Impact	-0.0427301
5	Total Environmental Impact	0.00854212
6	Total Environmental Impact	-4.9227
7	Total Environmental Impact	2.03015
8	Total Environmental Impact	0.272744
9	Total Environmental Impact	1.82464
10	Total Environmental Impact	-0.0457212
11	Total Environmental Impact	-0.0551918
12	Total Environmental Impact	-0.331805
13	Total Environmental Impact	-0.84891
14	Total Environmental Impact	-0.0679647
15	Total Environmental Impact	0.139317
16	Total Environmental Impact	0.222381
17	Total Environmental Impact	0.0472795
18	Total Environmental Impact	-0.144148
19	Total Environmental Impact	-0.047202
20	Total Environmental Impact	0.138609
21	Total Environmental Impact	0.252823
22	Total Environmental Impact	0.00408134
23	Total Environmental Impact	0.020823
24	Total Environmental Impact	0.267995
25	Total Environmental Impact	0.00220213
26	Total Environmental Impact	0.279083
27	Total Environmental Impact	0.270876
28	Total Environmental Impact	0.0400151
29	Total Environmental Impact	0.0113718
30	Total Environmental Impact	-0.55045
31	Total Environmental Impact	-0.515234
32	Total Environmental Impact	-0.530684
33	Total Environmental Impact	-0.558937
34	Total Environmental Impact	-0.28897
35	Total Environmental Impact	0.273634
36	Total Environmental Impact	-0.00132248
37	Total Environmental Impact	-0.159999
38	Total Environmental Impact	0.061724
39	Total Environmental Impact	-0.187274
40	Total Environmental Impact	-0.139666
41	Total Environmental Impact	0.155551
42	Total Environmental Impact	-0.30618
43	Total Environmental Impact	0.134985
44	Total Environmental Impact	-0.0261683
45	Total Environmental Impact	0.193783
46	Total Environmental Impact	-0.263565
47	Total Environmental Impact	0.897806
48	Total Environmental Impact	-0.00295963
49	Total Environmental Impact	0.0252826
50	Total Environmental Impact	-0.447354
51	Total Environmental Impact	0.0010748
52	Total Environmental Impact	0.185464
53	Total Environmental Impact	-0.0154695
54	Total Environmental Impact	-0.0467712
55	Total Environmental Impact	-0.0619906
56	Total Environmental Impact	0.0233197
57	Total Environmental Impact	-0.352716
58	Total Environmental Impact	-0.00106476
59	Total Environmental Impact	-0.0432762
60	Total Environmental Impact	0.128492
61	Total Environmental Impact	-0.206191
62	Total Environmental Impact	-0.0513873
63	Total Environmental Impact	0.0178282
64	Total Environmental Impact	0.654928
65	Total Environmental Impact	-0.0210901
66	Total Environmental Impact	-0.0461857
67	Total Environmental Impact	-0.0630406
68	Total Environmental Impact	0.0171229
69	Total Environmental Impact	0.481836
70	Total Environmental Impact	0.17986
71	Total Environmental Impact	-0.0207671
72	Total Environmental Impact	-0.137465
73	Total Environmental Impact	0.440661
74	Total Environmental Impact	-0.00815225
75	Total Environmental Impact	-1.04341
76	Total Environmental Impact	0.357189
77	Total Environmental Impact	-0.171195
78	Total Environmental Impact	-0.23403
79	Total Environmental Impact	0.00147106
80	Total Environmental Impact	0.403346
81	Total Environmental Impact	-0.0145218
82	Total Environmental Impact	0.163941
83	Total Environmental Impact	-0.248861
84	Total Environmental Impact	-0.111008
85	Total Environmental Impact	0.015508
86	Total Environmental Impact	-0.0768369
87	Total Environmental Impact	-0.125542
88	Total Environmental Impact	0.0283658
89	Total Environmental Impact	0.0632501
90	Total Environmental Impact	0.0219312
91	Total Environmental Impact	-0.0274468
92	Total Environmental Impact	-0.0564477
93	Total Environmental Impact	0.26433
94	Total Environmental Impact	0.0148285
95	Total Environmental Impact	0.255296
96	Total Environmental Impact	0.262871
97	Total Environmental Impact	0.00448618
98	Total Environmental Impact	-0.131877
99	Total Environmental Impact	-0.127247
100	Total Environmental Impact	-0.0378842
101	Total Environmental Impact	-0.034926
102	Total Environmental Impact	0.124764
103	Total Environmental Impact	-0.184747
104	Total Environmental Impact	-0.155397
105	Total Environmental Impact	-0.129204
106	Total Environmental Impact	-0.869502
107	Total Environmental Impact	0.39065
108	Total Environmental Impact	0.00257768
109	Total Environmental Impact	-0.0983961
110	Total Environmental Impact	-0.559916
111	Total Environmental Impact	0.0034372
112	Total Environmental Impact	0.0311583
113	Total Environmental Impact	-0.028603
114	Total Environmental Impact	-0.312524
115	Total Environmental Impact	0.421806
116	Total Environmental Impact	0.0475558
117	Total Environmental Impact	0.00653762
118	Total Environmental Impact	-1.51482
119	Total Environmental Impact	0.0604122
120	Total Environmental Impact	0.0383474
121	Total Environmental Impact	0.205692
122	Total Environmental Impact	0.114438
123	Total Environmental Impact	-0.0867357
124	Total Environmental Impact	-0.0631309
125	Total Environmental Impact	-0.0279514
126	Total Environmental Impact	0.0732804
127	Total Environmental Impact	0.113079
128	Total Environmental Impact	0.256541
129	Total Environmental Impact	-0.00421404
130	Total Environmental Impact	-0.392982
131	Total Environmental Impact	-0.447374
132	Total Environmental Impact	0.880612
133	Total Environmental Impact	-0.617079
134	Total Environmental Impact	-0.104731
135	Total Environmental Impact	-0.519462
136	Total Environmental Impact	-0.46947
137	Total Environmental Impact	-0.629498
138	Total Environmental Impact	-0.513689
139	Total Environmental Impact	-0.0665574
140	Total Environmental Impact	-0.721129
141	Total Environmental Impact	-1.03324
142	Total Environmental Impact	-0.545413
143	Total Environmental Impact	-0.0147322
144	Total Environmental Impact	0.221083
145	Total Environmental Impact	0.242868
146	Total Environmental Impact	0.361448
147	Total Environmental Impact	-0.00974826
148	Total Environmental Impact	0.0180669
149	Total Environmental Impact	-0.0114074
150	Total Environmental Impact	0.113095
151	Total Environmental Impact	-0.197891
152	Total Environmental Impact	0.0613355
153	Total Environmental Impact	-0.145171
154	Total Environmental Impact	0.0696275
155	Total Environmental Impact	0.0550898
156	Total Environmental Impact	-0.224006
157	Total Environmental Impact	-0.0999782
158	Total Environmental Impact	-0.192984
159	Total Environmental Impact	-0.015498
160	Total Environmental Impact	0.250459
161	Total Environmental Impact	-0.54597
162	Total Environmental Impact	-0.146994
163	Total Environmental Impact	0.0214963
164	Total Environmental Impact	-0.366737
165	Total Environmental Impact	-0.0199686
166	Total Environmental Impact	-0.296669
167	Total Environmental Impact	0.325461
168	Total Environmental Impact	0.442436
169	Total Environmental Impact	0.48554
170	Total Environmental Impact	0.0914357
171	Total Environmental Impact	0.352445
172	Total Environmental Impact	0.118624
173	Total Environmental Impact	0.063273
174	Total Environmental Impact	0.0164418
175	Total Environmental Impact	0.0574503
176	Total Environmental Impact	-0.466606
177	Total Environmental Impact	-0.00441665
178	Total Environmental Impact	-0.831031
179	Total Environmental Impact	0.0559042
180	Total Environmental Impact	-0.0111431
181	Total Environmental Impact	-0.127808
182	Total Environmental Impact	0.0463781
183	Total Environmental Impact	-0.325583
184	Total Environmental Impact	0.0725572
185	Total Environmental Impact	0.103254
186	Total Environmental Impact	0.120586
187	Total Environmental Impact	0.0855128
188	Total Environmental Impact	0.0887597
189	Total Environmental Impact	-0.0873963
190	Total Environmental Impact	-0.0283359
191	Total Environmental Impact	-0.071624
192	Total Environmental Impact	0.0786751
193	Total Environmental Impact	-0.0833532
194	Total Environmental Impact	0.00331885
195	Total Environmental Impact	-0.0684735
196	Total Environmental Impact	0.0396742
197	Total Environmental Impact	0.0132971
198	Total Environmental Impact	0.0312956
199	Total Environmental Impact	0.00146952
200	Total Environmental Impact	0.0132166
201	Total Environmental Impact	0.0484269
202	Total Environmental Impact	-0.0409083
203	Total Environmental Impact	0.0177096
204	Total Environmental Impact	0.824712
205	Total Environmental Impact	-0.662595
206	Total Environmental Impact	0.057553
207	Total Environmental Impact	-0.0384843
208	Total Environmental Impact	0.0508481
209	Total Environmental Impact	0.236565
210	Total Environmental Impact	-0.613907
211	Total Environmental Impact	-0.099256
212	Total Environmental Impact	-0.542841
213	Total Environmental Impact	-0.551101
214	Total Environmental Impact	-0.698296
215	Total Environmental Impact	-0.549836
216	Total Environmental Impact	-0.340544
217	Total Environmental Impact	0.313305
218	Total Environmental Impact	0.0172438
219	Total Environmental Impact	-0.553131
220	Total Environmental Impact	-0.459302
221	Total Environmental Impact	0.223728
222	Total Environmental Impact	-0.492545
223	Total Environmental Impact	-0.200908
224	Total Environmental Impact	-0.569406
225	Total Environmental Impact	-0.414927
226	Total Environmental Impact	-0.202345
227	Total Environmental Impact	-0.102401
228	Total Environmental Impact	-0.0553831
229	Total Environmental Impact	-0.146535
230	Total Environmental Impact	-1.02949
231	Total Environmental Impact	-0.00783127
232	Total Environmental Impact	-0.00489549
233	Total Environmental Impact	0.000372054
234	Total Environmental Impact	0.00833597
235	Total Environmental Impact	0.0326598
236	Total Environmental Impact	-0.180289
237	Total Environmental Impact	0.00534202
238	Total Environmental Impact	-1.85214
239	Total Environmental Impact	-0.124583
240	Total Environmental Impact	-0.362387
241	Total Environmental Impact	0.694947
242	Total Environmental Impact	-0.252027
243	Total Environmental Impact	0.151508
244	Total Environmental Impact	0.12429
245	Total Environmental Impact	0.169067
246	Total Environmental Impact	-0.165291
247	Total Environmental Impact	0.207647
248	Total Environmental Impact	-0.146605
249	Total Environmental Impact	-0.529523
250	Total Environmental Impact	-0.241626
251	Total Environmental Impact	0.0143891
252	Total Environmental Impact	-0.0654236
253	Total Environmental Impact	0.142262
254	Total Environmental Impact	-0.175022
255	Total Environmental Impact	0.0729704
256	Total Environmental Impact	-0.00292092
257	Total Environmental Impact	0.0145527
258	Total Environmental Impact	-0.123095
259	Total Environmental Impact	-0.162959
260	Total Environmental Impact	-0.0905584
261	Total Environmental Impact	-0.0295799
262	Total Environmental Impact	0.0061801
263	Total Environmental Impact	-0.00904188
264	Total Environmental Impact	0.311008
265	Total Environmental Impact	-0.0157326
266	Total Environmental Impact	0.0571134
267	Total Environmental Impact	-0.201981
268	Total Environmental Impact	0.0349371
269	Total Environmental Impact	0.0104842
270	Total Environmental Impact	-0.122473
271	Total Environmental Impact	-0.0634601
272	Total Environmental Impact	-0.00464324
273	Total Environmental Impact	0.374407
274	Total Environmental Impact	-0.069829
275	Total Environmental Impact	-0.0182799
276	Total Environmental Impact	-0.041651
277	Total Environmental Impact	0.0681166
278	Total Environmental Impact	0.304737
279	Total Environmental Impact	-0.132131
280	Total Environmental Impact	0.0269405
281	Total Environmental Impact	0.0438098
282	Total Environmental Impact	-0.00364056
283	Total Environmental Impact	-0.00912544
284	Total Environmental Impact	0.0868247
285	Total Environmental Impact	-0.0144132
286	Total Environmental Impact	0.030442
287	Total Environmental Impact	-0.0891108
288	Total Environmental Impact	0.0269885
289	Total Environmental Impact	0.00331047
290	Total Environmental Impact	-0.0135337
291	Total Environmental Impact	0.0328896
292	Total Environmental Impact	-0.0793259
293	Total Environmental Impact	0.263106
294	Total Environmental Impact	-0.222367
295	Total Environmental Impact	0.0474785
296	Total Environmental Impact	0.65674
297	Total Environmental Impact	-0.334486
298	Total Environmental Impact	-0.0169722
299	Total Environmental Impact	-0.0388393
300	Total Environmental Impact	-0.000538124
301	Total Environmental Impact	-0.0575031
302	Total Environmental Impact	-0.0279824
303	Total Environmental Impact	0.0223929
304	Total Environmental Impact	-0.01807
305	Total Environmental Impact	0.12084
306	Total Environmental Impact	-0.0188162
307	Total Environmental Impact	-0.0654247
308	Total Environmental Impact	0.0193668
309	Total Environmental Impact	-0.325708
310	Total Environmental Impact	0.0739108
311	Total Environmental Impact	0.0140455
312	Total Environmental Impact	-0.00165691
313	Total Environmental Impact	-0.174311
314	Total Environmental Impact	-0.00517855
315	Total Environmental Impact	0.0460435
316	Total Environmental Impact	-0.492725
317	Total Environmental Impact	0.0830514
318	Total Environmental Impact	0.015112
319	Total Environmental Impact	0.166679
320	Total Environmental Impact	-0.098482
321	Total Environmental Impact	0.00133265
322	Total Environmental Impact	0.282927
323	Total Environmental Impact	-0.0163732
324	Total Environmental Impact	-0.0489831
325	Total Environmental Impact	-0.00615534
326	Total Environmental Impact	-0.017663
327	Total Environmental Impact	0.225939
328	Total Environmental Impact	0.00398685
329	Total Environmental Impact	0.0152686
330	Total Environmental Impact	-0.00303298
331	Total Environmental Impact	-0.00859068
332	Total Environmental Impact	0.103254
333	Total Environmental Impact	-0.526924
334	Total Environmental Impact	-0.0401301
335	Total Environmental Impact	-0.044344
336	Total Environmental Impact	-0.0745734
337	Total Environmental Impact	-0.0725892
338	Total Environmental Impact	0.0435636
339	Total Environmental Impact	0.0198799
340	Total Environmental Impact	-0.00663167
341	Total Environmental Impact	0.00916925
342	Total Environmental Impact	-0.0186688
343	Total Environmental Impact	-0.0166885
344	Total Environmental Impact	0.0220642
345	Total Environmental Impact	0.153565
346	Total Environmental Impact	-0.0128417
347	Total Environmental Impact	0.101089
348	Total Environmental Impact	-0.0554184
349	Total Environmental Impact	0.0406241
350	Total Environmental Impact	0.0125352
351	Total Environmental Impact	0.106307
352	Total Environmental Impact	0.0028551
353	Total Environmental Impact	-0.0979486
354	Total Environmental Impact	0.0851953
355	Total Environmental Impact	0.0237479
356	Total Environmental Impact	0.0391708
357	Total Environmental Impact	0.0262442
358	Total Environmental Impact	0.18302
359	Total Environmental Impact	0.00534186
360	Total Environmental Impact	-0.0358574
361	Total Environmental Impact	0.636756
362	Total Environmental Impact	0.0197636
363	Total Environmental Impact	0.19556
364	Total Environmental Impact	0.0283964
365	Total Environmental Impact	-0.831054
366	Total Environmental Impact	0.225282
367	Total Environmental Impact	-0.0163165
368	Total Environmental Impact	0.0207494
369	Total Environmental Impact	0.0691366
370	Total Environmental Impact	-0.00342568
371	Total Environmental Impact	0.00393415
372	Total Environmental Impact	0.0451698
373	Total Environmental Impact	-0.125748
374	Total Environmental Impact	0.0186439
375	Total Environmental Impact	0.323724
376	Total Environmental Impact	0.014777
377	Total Environmental Impact	0.0390869
378	Total Environmental Impact	0.0314142
379	Total Environmental Impact	0.0111333
380	Total Environmental Impact	0.0183001
381	Total Environmental Impact	0.064015
382	Total Environmental Impact	-0.00451588
383	Total Environmental Impact	-0.0764686
384	Total Environmental Impact	-0.0109921
385	Total Environmental Impact	-0.00932843
386	Total Environmental Impact	-0.204764
387	Total Environmental Impact	-0.120524
388	Total Environmental Impact	-0.000883146
389	Total Environmental Impact	-0.152739
390	Total Environmental Impact	-0.0792427
391	Total Environmental Impact	-0.652577
392	Total Environmental Impact	0.148385
393	Total Environmental Impact	0.00168296
394	Total Environmental Impact	-0.307981
395	Total Environmental Impact	0.127035
396	Total Environmental Impact	0.0619086
397	Total Environmental Impact	-0.0716301
398	Total Environmental Impact	-0.00881654
399	Total Environmental Impact	-0.468236
400	Total Environmental Impact	0.986836
401	Total Environmental Impact	-0.105289
402	Total Environmental Impact	-0.115688
403	Total Environmental Impact	0.0286763
404	Total Environmental Impact	0.0120493
405	Total Environmental Impact	0.0443336
406	Total Environmental Impact	-0.0220269
407	Total Environmental Impact	-0.0703562
408	Total Environmental Impact	-0.00812134
409	Total Environmental Impact	-0.131443
410	Total Environmental Impact	0.0818743
411	Total Environmental Impact	-0.46923
412	Total Environmental Impact	0.0564951
413	Total Environmental Impact	-0.00339646
414	Total Environmental Impact	0.141829
415	Total Environmental Impact	0.311288
416	Total Environmental Impact	0.0818437
417	Total Environmental Impact	-0.538282
418	Total Environmental Impact	-0.000521541
419	Total Environmental Impact	-0.11529
420	Total Environmental Impact	0.137243
421	Total Environmental Impact	0.844422
422	Total Environmental Impact	1.50079
423	Total Environmental Impact	-0.000846132
424	Total Environmental Impact	0.0989656
425	Total Environmental Impact	-0.0269588
426	Total Environmental Impact	0.0328506
427	Total Environmental Impact	-0.151011
428	Total Environmental Impact	-0.235215
429	Total Environmental Impact	-0.633265
430	Total Environmental Impact	0.015531
431	Total Environmental Impact	0.00700968
432	Total Environmental Impact	0.0177263
433	Total Environmental Impact	0.116574
434	Total Environmental Impact	0.172945
435	Total Environmental Impact	-0.345152
436	Total Environmental Impact	0.0273137
437	Total Environmental Impact	0.0309916
438	Total Environmental Impact	0.226903
439	Total Environmental Impact	0.176992
440	Total Environmental Impact	-0.0927016
441	Total Environmental Impact	-0.328592
442	Total Environmental Impact	-0.0239946
443	Total Environmental Impact	-0.412035
444	Total Environmental Impact	-0.120237
445	Total Environmental Impact	-0.0283508
446	Total Environmental Impact	-0.149432
447	Total Environmental Impact	0.131305
448	Total Environmental Impact	-0.00786052
449	Total Environmental Impact	-0.0276374
450	Total Environmental Impact	0.361298
451	Total Environmental Impact	1.66136
452	Total Environmental Impact	0.446164
453	Total Environmental Impact	-0.31192
454	Total Environmental Impact	-0.010453
455	Total Environmental Impact	-0.0352769
456	Total Environmental Impact	-0.0340461
457	Total Environmental Impact	-0.0353412
458	Total Environmental Impact	-0.0876036
459	Total Environmental Impact	-0.10359
460	Total Environmental Impact	0.0189979
461	Total Environmental Impact	-0.014422
462	Total Environmental Impact	0.0616898
463	Total Environmental Impact	-0.488367
464	Total Environmental Impact	0.0654392
465	Total Environmental Impact	-0.0134426
466	Total Environmental Impact	-0.0464529
467	Total Environmental Impact	-0.101446
468	Total Environmental Impact	-0.0843899
469	Total Environmental Impact	-0.0418143
470	Total Environmental Impact	0.0136026
471	Total Environmental Impact	-0.00609837
472	Total Environmental Impact	0.00270889
473	Total Environmental Impact	-0.0230844
474	Total Environmental Impact	0.0177866
475	Total Environmental Impact	-0.274653
476	Total Environmental Impact	-0.0319574
477	Total Environmental Impact	0.174616
478	Total Environmental Impact	-0.263512
479	Total Environmental Impact	-0.0215211
480	Total Environmental Impact	-0.0407344
481	Total Environmental Impact	-0.0489472
482	Total Environmental Impact	-0.681301
483	Total Environmental Impact	-0.195245
484	Total Environmental Impact	-0.0957527
485	Total Environmental Impact	0.0344007
486	Total Environmental Impact	-0.0467409
487	Total Environmental Impact	-0.11421
488	Total Environmental Impact	-4.73145
489	Total Environmental Impact	0.306557
490	Total Environmental Impact	0.0219334
491	Total Environmental Impact	-0.0133801
492	Total Environmental Impact	-0.0208067
493	Total Environmental Impact	0.00498357
494	Total Environmental Impact	0.0408742
495	Total Environmental Impact	-0.0770531
496	Total Environmental Impact	-0.0530998
497	Total Environmental Impact	-0.0861709
498	Total Environmental Impact	-0.437715
499	Total Environmental Impact	0.0588529
500	Total Environmental Impact	0.121273
501	Total Environmental Impact	-0.0699676
502	Total Environmental Impact	-0.156894
503	Total Environmental Impact	-0.261655
504	Total Environmental Impact	-0.0496433
505	Total Environmental Impact	-0.169881
506	Total Environmental Impact	-0.0635527
507	Total Environmental Impact	-0.0139826
508	Total Environmental Impact	-0.0795003
509	Total Environmental Impact	-0.0664008
510	Total Environmental Impact	0.034503
511	Total Environmental Impact	-0.332804
512	Total Environmental Impact	0.0282535
513	Total Environmental Impact	0.00379197
514	Total Environmental Impact	0.056934
515	Total Environmental Impact	0.117934
516	Total Environmental Impact	0.0313592
517	Total Environmental Impact	-0.0238932
518	Total Environmental Impact	0.0821098
519	Total Environmental Impact	0.167226
520	Total Environmental Impact	0.0208658
521	Total Environmental Impact	-0.0686659
522	Total Environmental Impact	0.372718
523	Total Environmental Impact	0.250844
524	Total Environmental Impact	-0.0466511
525	Total Environmental Impact	-0.136228
526	Total Environmental Impact	0.179162
527	Total Environmental Impact	0.320298
528	Total Environmental Impact	0.624319
529	Total Environmental Impact	-0.0675906
530	Total Environmental Impact	0.420886
531	Total Environmental Impact	-0.0291937
532	Total Environmental Impact	-0.0468822
533	Total Environmental Impact	0.0148961
534	Total Environmental Impact	-0.00912984
535	Total Environmental Impact	-0.462134
536	Total Environmental Impact	-0.255433
537	Total Environmental Impact	-0.463028
538	Total Environmental Impact	0.125449
539	Total Environmental Impact	-0.343646
540	Total Environmental Impact	-0.192385
541	Total Environmental Impact	0.227148
542	Total Environmental Impact	0.248951
543	Total Environmental Impact	0.296867
544	Total Environmental Impact	-0.0459958
545	Total Environmental Impact	-0.0603411
546	Total Environmental Impact	0.068463
547	Total Environmental Impact	0.386317
548	Total Environmental Impact	-0.00913634
549	Total Environmental Impact	-0.0279692
550	Total Environmental Impact	0.235357
551	Total Environmental Impact	-0.0600068
552	Total Environmental Impact	-0.666081
553	Total Environmental Impact	0.000838984
554	Total Environmental Impact	0.092302
555	Total Environmental Impact	0.0178037
556	Total Environmental Impact	0.080947
557	Total Environmental Impact	0.16909
558	Total Environmental Impact	0.404895
559	Total Environmental Impact	0.542398
560	Total Environmental Impact	-0.21165
561	Total Environmental Impact	-0.0103756
562	Total Environmental Impact	1.64611
563	Total Environmental Impact	-0.0271565
564	Total Environmental Impact	0.155302
565	Total Environmental Impact	-0.230178
566	Total Environmental Impact	0.0807644
567	Total Environmental Impact	-0.0104739
568	Total Environmental Impact	0.0152291
569	Total Environmental Impact	0.748443
570	Total Environmental Impact	0.445045
571	Total Environmental Impact	0.143294
572	Total Environmental Impact	-0.0246614
573	Total Environmental Impact	-0.183699
574	Total Environmental Impact	-0.00209906
575	Total Environmental Impact	0.0566725
576	Total Environmental Impact	0.18835
577	Total Environmental Impact	0.00215811
578	Total Environmental Impact	-0.0484604
579	Total Environmental Impact	0.239031
580	Total Environmental Impact	-0.0629641
581	Total Environmental Impact	-0.0831866
582	Total Environmental Impact	0.231116
583	Total Environmental Impact	-0.137868
584	Total Environmental Impact	0.0470041
585	Total Environmental Impact	-0.134937
586	Total Environmental Impact	0.0170948
587	Total Environmental Impact	-0.00450302
588	Total Environmental Impact	0.0245604
589	Total Environmental Impact	0.000527401
590	Total Environmental Impact	0.211153
591	Total Environmental Impact	-0.0481867
592	Total Environmental Impact	0.0428462
593	Total Environmental Impact	-0.0346768
594	Total Environmental Impact	0.0687097
595	Total Environmental Impact	-0.0376443
596	Total Environmental Impact	0.00548059
597	Total Environmental Impact	0.0357036
598	Total Environmental Impact	0.0220266
599	Total Environmental Impact	-0.149716
600	Total Environmental Impact	-0.0108127
601	Total Environmental Impact	-0.00192337
602	Total Environmental Impact	0.0431313
603	Total Environmental Impact	-0.0024581
604	Total Environmental Impact	-0.0554017
605	Total Environmental Impact	-0.0186654
606	Total Environmental Impact	0.44724
607	Total Environmental Impact	-0.0216363
608	Total Environmental Impact	0.0277029
609	Total Environmental Impact	-0.0376493
610	Total Environmental Impact	0.0849952
611	Total Environmental Impact	0.103254
612	Total Environmental Impact	-0.831424
613	Total Environmental Impact	0.0299104
614	Total Environmental Impact	-0.0225506
615	Total Environmental Impact	-0.0592126
616	Total Environmental Impact	-0.0210971
617	Total Environmental Impact	0.103254
618	Total Environmental Impact	0.320485
619	Total Environmental Impact	0.0424999
620	Total Environmental Impact	-0.00144342
621	Total Environmental Impact	-0.063192
622	Total Environmental Impact	0.241672
623	Total Environmental Impact	-0.119972
624	Total Environmental Impact	0.0162404
625	Total Environmental Impact	-0.00470542
626	Total Environmental Impact	-0.604741
627	Total Environmental Impact	-0.0797181
628	Total Environmental Impact	-1.00075
629	Total Environmental Impact	-0.0384334
630	Total Environmental Impact	-0.00965596
631	Total Environmental Impact	-0.0223247
632	Total Environmental Impact	-0.00688482
633	Total Environmental Impact	0.0356638
634	Total Environmental Impact	0.0511393
635	Total Environmental Impact	0.0552269
636	Total Environmental Impact	0.0673818
637	Total Environmental Impact	0.0685665
638	Total Environmental Impact	0.0532202
639	Total Environmental Impact	0.322405
640	Total Environmental Impact	-0.0965961
641	Total Environmental Impact	0.0674451
642	Total Environmental Impact	0.67583
643	Total Environmental Impact	0.0113797
644	Total Environmental Impact	-0.157424
645	Total Environmental Impact	-0.113648
646	Total Environmental Impact	-0.538789
647	Total Environmental Impact	-0.167594
648	Total Environmental Impact	-0.0862164
649	Total Environmental Impact	-0.111231
650	Total Environmental Impact	-0.255105
651	Total Environmental Impact	-0.0711638
652	Total Environmental Impact	-0.0899898
653	Total Environmental Impact	-0.26619
654	Total Environmental Impact	0.0104577
655	Total Environmental Impact	0.0130511
656	Total Environmental Impact	-0.0967894
657	Total Environmental Impact	0.869011
658	Total Environmental Impact	-0.0580493
659	Total Environmental Impact	-0.0363429
660	Total Environmental Impact	0.0625757
661	Total Environmental Impact	-0.0556058
662	Total Environmental Impact	-0.0813068
663	Total Environmental Impact	0.0959387
664	Total Environmental Impact	0.0502447
665	Total Environmental Impact	0.00750014
666	Total Environmental Impact	-0.130788
667	Total Environmental Impact	-0.00681599
668	Total Environmental Impact	0.122509
669	Total Environmental Impact	-0.104943
670	Total Environmental Impact	0.111765
671	Total Environmental Impact	-0.140722
672	Total Environmental Impact	-0.0178603
673	Total Environmental Impact	-0.354863
674	Total Environmental Impact	0.543567
675	Total Environmental Impact	-0.417931
676	Total Environmental Impact	-0.0331406
677	Total Environmental Impact	0.248379
678	Total Environmental Impact	0.114232
679	Total Environmental Impact	-0.445938
680	Total Environmental Impact	-0.240947
681	Total Environmental Impact	-0.215834
682	Total Environmental Impact	-0.205893
683	Total Environmental Impact	-0.0124742
684	Total Environmental Impact	-0.0483484
685	Total Environmental Impact	0.00958366
686	Total Environmental Impact	-0.331191
687	Total Environmental Impact	-0.351443
688	Total Environmental Impact	-0.0386149
689	Total Environmental Impact	0.0379759
690	Total Environmental Impact	0.325608
691	Total Environmental Impact	-0.0463744
692	Total Environmental Impact	-0.144747
693	Total Environmental Impact	0.0253267
694	Total Environmental Impact	-0.146668
695	Total Environmental Impact	-0.00767664
696	Total Environmental Impact	-0.271743
697	Total Environmental Impact	0.00964719
698	Total Environmental Impact	0.102796
699	Total Environmental Impact	-0.39265
700	Total Environmental Impact	0.0959621
701	Total Environmental Impact	-0.0514658
702	Total Environmental Impact	0.0346516
703	Total Environmental Impact	0.121881
704	Total Environmental Impact	-0.531852
705	Total Environmental Impact	-0.44864
706	Total Environmental Impact	-0.469441
707	Total Environmental Impact	-0.512944
708	Total Environmental Impact	-0.0392558
709	Total Environmental Impact	-0.106667
710	Total Environmental Impact	-0.396344
711	Total Environmental Impact	-0.22631
712	Total Environmental Impact	-0.00507748
713	Total Environmental Impact	-0.10549
714	Total Environmental Impact	0.181423
715	Total Environmental Impact	-0.0101667
716	Total Environmental Impact	0.106069
717	Total Environmental Impact	0.00156831
718	Total Environmental Impact	0.00618961
719	Total Environmental Impact	0.0318079
720	Total Environmental Impact	0.244319
721	Total Environmental Impact	0.00659347
722	Total Environmental Impact	0.156229
723	Total Environmental Impact	0.0204051
724	Total Environmental Impact	0.0931458
725	Total Environmental Impact	-0.0555775
726	Total Environmental Impact	-0.15553
727	Total Environmental Impact	-0.027994
728	Total Environmental Impact	0.0238613
729	Total Environmental Impact	-0.0213818
730	Total Environmental Impact	-0.00875453
731	Total Environmental Impact	-0.0176319
732	Total Environmental Impact	-0.0211914
733	Total Environmental Impact	0.045387
734	Total Environmental Impact	-0.00987413
735	Total Environmental Impact	-0.0306205
736	Total Environmental Impact	0.0193364
737	Total Environmental Impact	0.12841
738	Total Environmental Impact	0.0734466
739	Total Environmental Impact	-0.079007
740	Total Environmental Impact	0.13186
741	Total Environmental Impact	-0.00594932
742	Total Environmental Impact	-0.0535436
743	Total Environmental Impact	0.0822884
744	Total Environmental Impact	-0.502771
745	Total Environmental Impact	0.825613
746	Total Environmental Impact	-0.12701
747	Total Environmental Impact	-0.00986407
748	Total Environmental Impact	-0.143185
749	Total Environmental Impact	0.147849
750	Total Environmental Impact	0.0698401
751	Total Environmental Impact	0.0175473
752	Total Environmental Impact	-0.0320955
753	Total Environmental Impact	-0.0803059
754	Total Environmental Impact	-0.0327607
755	Total Environmental Impact	-0.0735783
756	Total Environmental Impact	-1.05842
757	Total Environmental Impact	-0.120973
758	Total Environmental Impact	0.435511
759	Total Environmental Impact	0.428717
760	Total Environmental Impact	0.433211
761	Total Environmental Impact	0.41566
762	Total Environmental Impact	0.41974
763	Total Environmental Impact	-0.0997162
764	Total Environmental Impact	-0.0481293
765	Total Environmental Impact	-0.0719267
766	Total Environmental Impact	0.0264834
767	Total Environmental Impact	0.00411221
768	Total Environmental Impact	0.0197269
769	Total Environmental Impact	0.0570073
770	Total Environmental Impact	0.0147751
771	Total Environmental Impact	-0.155059
772	Total Environmental Impact	-0.288139
773	Total Environmental Impact	0.561428
774	Total Environmental Impact	-0.206299
775	Total Environmental Impact	-0.0434824
776	Total Environmental Impact	-0.00361955
777	Total Environmental Impact	-0.214967
778	Total Environmental Impact	-0.0355599
779	Total Environmental Impact	-0.112138
780	Total Environmental Impact	-0.231442
781	Total Environmental Impact	0.729438
782	Total Environmental Impact	0.0715098
783	Total Environmental Impact	-0.0701397
784	Total Environmental Impact	-0.187068
785	Total Environmental Impact	-0.284317
786	Total Environmental Impact	0.0542049
787	Total Environmental Impact	0.00166044
788	Total Environmental Impact	-0.145625
789	Total Environmental Impact	-0.13761
790	Total Environmental Impact	-0.000477905
791	Total Environmental Impact	0.235103
792	Total Environmental Impact	0.0620272
793	Total Environmental Impact	0.0297185
794	Total Environmental Impact	0.250399
795	Total Environmental Impact	0.246176
796	Total Environmental Impact	0.0131644
797	Total Environmental Impact	-0.024022
798	Total Environmental Impact	-0.0358858
799	Total Environmental Impact	-0.0166396
800	Total Environmental Impact	-0.0257595
801	Total Environmental Impact	-0.0693957
802	Total Environmental Impact	0.0481912
803	Total Environmental Impact	-0.0462913
804	Total Environmental Impact	0.0202491
805	Total Environmental Impact	0.348878
806	Total Environmental Impact	-0.0351059
807	Total Environmental Impact	0.37912
808	Total Environmental Impact	0.0339937
809	Total Environmental Impact	0.0117547
810	Total Environmental Impact	-0.191857
811	Total Environmental Impact	-0.279057
812	Total Environmental Impact	-0.0719561
813	Total Environmental Impact	-0.0528156
814	Total Environmental Impact	-0.270218
815	Total Environmental Impact	0.0612151
816	Total Environmental Impact	-0.289244
817	Total Environmental Impact	0.147667
818	Total Environmental Impact	-0.142443
819	Total Environmental Impact	-0.21843
820	Total Environmental Impact	-0.0372376
821	Total Environmental Impact	0.134874
822	Total Environmental Impact	-0.0954093
823	Total Environmental Impact	0.0287317
824	Total Environmental Impact	0.077822
825	Total Environmental Impact	-0.586753
826	Total Environmental Impact	-0.100062
827	Total Environmental Impact	-0.0316395
828	Total Environmental Impact	-0.0128248
829	Total Environmental Impact	-0.0156463
830	Total Environmental Impact	0.02452
831	Total Environmental Impact	0.0257292
832	Total Environmental Impact	-0.0397055
833	Total Environmental Impact	-0.0929842
834	Total Environmental Impact	0.00113038
835	Total Environmental Impact	-0.259744
836	Total Environmental Impact	-0.0615096
837	Total Environmental Impact	-0.365069
838	Total Environmental Impact	-0.498938
839	Total Environmental Impact	-0.0413572
840	Total Environmental Impact	0.113465
841	Total Environmental Impact	-0.0624836
842	Total Environmental Impact	-0.418377
843	Total Environmental Impact	-0.0351504
844	Total Environmental Impact	-0.133715
845	Total Environmental Impact	0.0169159
846	Total Environmental Impact	0.0972684
847	Total Environmental Impact	0.0185812
848	Total Environmental Impact	0.0175328
849	Total Environmental Impact	0.0115933
850	Total Environmental Impact	0.206799
851	Total Environmental Impact	-0.10749
852	Total Environmental Impact	-0.0625674
853	Total Environmental Impact	-0.120747
854	Total Environmental Impact	-0.173662
855	Total Environmental Impact	-0.182606
856	Total Environmental Impact	0.078619
857	Total Environmental Impact	-0.203385
858	Total Environmental Impact	0.182853
859	Total Environmental Impact	0.271059
860	Total Environmental Impact	-0.0485103
861	Total Environmental Impact	0.0771286
862	Total Environmental Impact	0.319586
863	Total Environmental Impact	0.0914981
864	Total Environmental Impact	0.104596
865	Total Environmental Impact	0.0274445
866	Total Environmental Impact	-0.0331717
867	Total Environmental Impact	0.00122297
868	Total Environmental Impact	-0.0456996
869	Total Environmental Impact	0.089339
870	Total Environmental Impact	0.204803
871	Total Environmental Impact	0.291063
872	Total Environmental Impact	-0.0386571
873	Total Environmental Impact	0.41791
874	Total Environmental Impact	0.428524
875	Total Environmental Impact	-0.286547
876	Total Environmental Impact	0.487839
877	Total Environmental Impact	-0.049434
878	Total Environmental Impact	-0.171477
879	Total Environmental Impact	0.180228
880	Total Environmental Impact	-0.0589928
881	Total Environmental Impact	-0.0140269
882	Total Environmental Impact	-0.124911
883	Total Environmental Impact	-0.0832328
884	Total Environmental Impact	-0.0262084
885	Total Environmental Impact	-0.0122776
886	Total Environmental Impact	-0.0631121
887	Total Environmental Impact	-0.441555
888	Total Environmental Impact	-0.184903
889	Total Environmental Impact	-0.0500719
890	Total Environmental Impact	0.237781
891	Total Environmental Impact	0.000454624
892	Total Environmental Impact	-0.0425057
893	Total Environmental Impact	0.0721003
894	Total Environmental Impact	-0.0738508
895	Total Environmental Impact	-0.0217298
896	Total Environmental Impact	-0.0267128
897	Total Environmental Impact	0.0589778
898	Total Environmental Impact	-0.901281
899	Total Environmental Impact	0.108037
900	Total Environmental Impact	-0.81425
901	Total Environmental Impact	-0.156443
902	Total Environmental Impact	-0.0328292
903	Total Environmental Impact	-0.800476
904	Total Environmental Impact	-0.454163
905	Total Environmental Impact	0.0890874
906	Total Environmental Impact	0.0248118
907	Total Environmental Impact	-0.078901
908	Total Environmental Impact	-0.145066
909	Total Environmental Impact	-0.482023
910	Total Environmental Impact	-0.010138
911	Total Environmental Impact	-0.129349
912	Total Environmental Impact	-0.222967
913	Total Environmental Impact	0.0640924
914	Total Environmental Impact	-0.236364
915	Total Environmental Impact	0.0859521
916	Total Environmental Impact	-0.0902508
917	Total Environmental Impact	-0.0252408
918	Total Environmental Impact	0.126905
919	Total Environmental Impact	-0.00605828
920	Total Environmental Impact	-0.0590905
921	Total Environmental Impact	-0.443139
922	Total Environmental Impact	0.200273
923	Total Environmental Impact	-0.0131996
924	Total Environmental Impact	-0.0132203
925	Total Environmental Impact	0.156199
926	Total Environmental Impact	-0.0252894
927	Total Environmental Impact	0.00508617
928	Total Environmental Impact	-0.20341
929	Total Environmental Impact	0.092826
930	Total Environmental Impact	-0.151953
931	Total Environmental Impact	0.0764138
932	Total Environmental Impact	-0.00707168
933	Total Environmental Impact	-0.29934
934	Total Environmental Impact	0.115546
935	Total Environmental Impact	-0.427901
936	Total Environmental Impact	0.198006
937	Total Environmental Impact	0.228294
938	Total Environmental Impact	-0.0637171
939	Total Environmental Impact	0.272405
940	Total Environmental Impact	-0.194632
941	Total Environmental Impact	0.090592
942	Total Environmental Impact	-0.0932544
943	Total Environmental Impact	0.123452
944	Total Environmental Impact	-0.00368486
945	Total Environmental Impact	-0.0180863
946	Total Environmental Impact	-0.149899
947	Total Environmental Impact	0.169821
948	Total Environmental Impact	0.144389
949	Total Environmental Impact	0.0118246
950	Total Environmental Impact	-1.04362
951	Total Environmental Impact	-0.0408067
952	Total Environmental Impact	0.025299
953	Total Environmental Impact	-0.142337
954	Total Environmental Impact	-0.0697622
955	Total Environmental Impact	-0.054136
956	Total Environmental Impact	-0.0596217
957	Total Environmental Impact	0.103281
958	Total Environmental Impact	-0.0806592
959	Total Environmental Impact	-0.0134232
960	Total Environmental Impact	0.0639724
961	Total Environmental Impact	-0.0441472
962	Total Environmental Impact	-0.124458
963	Total Environmental Impact	-0.0432742
964	Total Environmental Impact	0.031637
965	Total Environmental Impact	-0.027788
966	Total Environmental Impact	-0.0341873
967	Total Environmental Impact	0.00557727
968	Total Environmental Impact	0.113812
969	Total Environmental Impact	0.2955
970	Total Environmental Impact	0.099003
971	Total Environmental Impact	0.169954
972	Total Environmental Impact	0.0740982
973	Total Environmental Impact	-0.0449263
974	Total Environmental Impact	0.0151908
975	Total Environmental Impact	-0.137827
976	Total Environmental Impact	0.0899157
977	Total Environmental Impact	-0.30719
978	Total Environmental Impact	-0.0407853
979	Total Environmental Impact	-0.210666
980	Total Environmental Impact	-0.143534
981	Total Environmental Impact	0.0192193
982	Total Environmental Impact	0.765605
983	Total Environmental Impact	0.0304769
984	Total Environmental Impact	0.0598954
985	Total Environmental Impact	-0.043173
986	Total Environmental Impact	-0.00800592
987	Total Environmental Impact	0.0130562
988	Total Environmental Impact	0.0130562
989	Total Environmental Impact	0.0202586
990	Total Environmental Impact	0.0130562
991	Total Environmental Impact	-0.412675
992	Total Environmental Impact	0.00186865
993	Total Environmental Impact	0.0210889
994	Total Environmental Impact	0.0774954
995	Total Environmental Impact	0.0277029
996	Total Environmental Impact	0.120701
997	Total Environmental Impact	0.0535522
998	Total Environmental Impact	-0.832759
999	Total Environmental Impact	0.103254
1000	Total Environmental Impact	0.166679
1001	Total Environmental Impact	-0.0674878
1002	Total Environmental Impact	-0.193459
1003	Total Environmental Impact	0.103254
1004	Total Environmental Impact	0.0424999
1005	Total Environmental Impact	0.0424999
1006	Total Environmental Impact	0.0164622
1007	Total Environmental Impact	0.491815
1008	Total Environmental Impact	-0.15544
1009	Total Environmental Impact	-0.0708155
1010	Total Environmental Impact	0.00412461
1011	Total Environmental Impact	-0.0597831
1012	Total Environmental Impact	0.0236694
1013	Total Environmental Impact	0.116286
1014	Total Environmental Impact	-0.0411722
1015	Total Environmental Impact	0.00964867
1016	Total Environmental Impact	-0.0514226
1017	Total Environmental Impact	-0.812956
1018	Total Environmental Impact	0.00283124
1019	Total Environmental Impact	-0.019088
1020	Total Environmental Impact	-0.0186128
1021	Total Environmental Impact	0.0225347
1022	Total Environmental Impact	0.00050409
1023	Total Environmental Impact	0.0155037
1024	Total Environmental Impact	-0.037959
1025	Total Environmental Impact	-0.0402111
1026	Total Environmental Impact	0.0617205
1027	Total Environmental Impact	0.0283182
1028	Total Environmental Impact	-0.0666486
1029	Total Environmental Impact	0.0427727
1030	Total Environmental Impact	-0.0555578
1031	Total Environmental Impact	0.11396
1032	Total Environmental Impact	0.110766
1033	Total Environmental Impact	-0.128444
1034	Total Environmental Impact	0.0618493
1035	Total Environmental Impact	-0.291869
1036	Total Environmental Impact	-0.0473425
1037	Total Environmental Impact	-0.0234949
1038	Total Environmental Impact	-0.0115397
1039	Total Environmental Impact	-0.0105221
1040	Total Environmental Impact	-0.0495268
1041	Total Environmental Impact	0.361325
1042	Total Environmental Impact	1.49675
1043	Total Environmental Impact	0.0908776
1044	Total Environmental Impact	-0.0857209
1045	Total Environmental Impact	-0.0608387
1046	Total Environmental Impact	-0.027687
1047	Total Environmental Impact	1.02317
1048	Total Environmental Impact	0.00883947
1049	Total Environmental Impact	-0.142476
1050	Total Environmental Impact	-0.505103
1051	Total Environmental Impact	0.00575255
1052	Total Environmental Impact	0.393685
1053	Total Environmental Impact	1.46135
1054	Total Environmental Impact	-0.0494101
1055	Total Environmental Impact	0.113425
1056	Total Environmental Impact	0.145749
1057	Total Environmental Impact	1.64907
1058	Total Environmental Impact	-1.61735
1059	Total Environmental Impact	-0.0341106
1060	Total Environmental Impact	0.0536272
1061	Total Environmental Impact	0.0811019
1062	Total Environmental Impact	-0.066574
1063	Total Environmental Impact	0.00252988
1064	Total Environmental Impact	-0.0156266
1065	Total Environmental Impact	0.185717
1066	Total Environmental Impact	0.0506352
1067	Total Environmental Impact	-0.0137641
1068	Total Environmental Impact	-0.00274745
1069	Total Environmental Impact	-0.065549
1070	Total Environmental Impact	-0.00307903
1071	Total Environmental Impact	0.0205133
1072	Total Environmental Impact	0.0345129
1073	Total Environmental Impact	0.166679
1074	Total Environmental Impact	0.0294293
1075	Total Environmental Impact	0.116021
1076	Total Environmental Impact	0.341683
1077	Total Environmental Impact	0.161569
1078	Total Environmental Impact	-0.19185
1079	Total Environmental Impact	-0.235894
1080	Total Environmental Impact	-0.0152085
1081	Total Environmental Impact	0.0424999
1082	Total Environmental Impact	0.00561677
1083	Total Environmental Impact	0.0424999
1084	Total Environmental Impact	0.103254
1085	Total Environmental Impact	0.320485
1086	Total Environmental Impact	0.00222784
1087	Total Environmental Impact	0.00166354
1088	Total Environmental Impact	-0.509631
1089	Total Environmental Impact	0.0273175
1090	Total Environmental Impact	0.00250586
1091	Total Environmental Impact	0.0130562
1092	Total Environmental Impact	-0.00111718
1093	Total Environmental Impact	-0.0681109
1094	Total Environmental Impact	0.24123
1095	Total Environmental Impact	-0.139562
1096	Total Environmental Impact	0.103254
1097	Total Environmental Impact	0.00154946
1098	Total Environmental Impact	0.749245
1099	Total Environmental Impact	0.0277029
1100	Total Environmental Impact	0.0513817
1101	Total Environmental Impact	0.0157245
1102	Total Environmental Impact	0.103254
1103	Total Environmental Impact	-0.102713
1104	Total Environmental Impact	-0.127581
1105	Total Environmental Impact	-0.420082
1106	Total Environmental Impact	0.129124
1107	Total Environmental Impact	-0.595578
1108	Total Environmental Impact	-0.086856
1109	Total Environmental Impact	0.0316445
1110	Total Environmental Impact	0.0162706
1111	Total Environmental Impact	0.16205
1112	Total Environmental Impact	0.0375501
1113	Total Environmental Impact	0.129297
1114	Total Environmental Impact	-0.0274855
1115	Total Environmental Impact	0.214128
1116	Total Environmental Impact	-0.0700238
1117	Total Environmental Impact	0.0424999
1118	Total Environmental Impact	0.0379265
1119	Total Environmental Impact	-0.00144342
1120	Total Environmental Impact	0.0583917
1121	Total Environmental Impact	0.15056
1122	Total Environmental Impact	0.0879882
1123	Total Environmental Impact	-0.390065
1124	Total Environmental Impact	-0.277541
1125	Total Environmental Impact	-0.372507
1126	Total Environmental Impact	-0.298204
1127	Total Environmental Impact	-0.352132
1128	Total Environmental Impact	0.00105935
1129	Total Environmental Impact	-0.0211201
1130	Total Environmental Impact	-0.0278622
1131	Total Environmental Impact	0.00687622
1132	Total Environmental Impact	0.0347933
1133	Total Environmental Impact	-0.0561208
1134	Total Environmental Impact	-0.0307047
1135	Total Environmental Impact	-0.0320229
1136	Total Environmental Impact	-0.0348096
1137	Total Environmental Impact	0.0344608
1138	Total Environmental Impact	-0.0107811
1139	Total Environmental Impact	0.0421798
1140	Total Environmental Impact	0.102242
1141	Total Environmental Impact	0.0180669
1142	Total Environmental Impact	0.0306619
1143	Total Environmental Impact	0.0148052
1144	Total Environmental Impact	0.0474166
1145	Total Environmental Impact	0.00269208
1146	Total Environmental Impact	0.0104977
1147	Total Environmental Impact	0.0206289
1148	Total Environmental Impact	-0.0320749
1149	Total Environmental Impact	-0.00214369
1150	Total Environmental Impact	-0.0236258
1151	Total Environmental Impact	0.0286189
1152	Total Environmental Impact	-0.0463673
1153	Total Environmental Impact	-0.0184292
1154	Total Environmental Impact	0.0101262
1155	Total Environmental Impact	0.0541479
1156	Total Environmental Impact	0.00568834
1157	Total Environmental Impact	0.00468892
1158	Total Environmental Impact	0.0600357
1159	Total Environmental Impact	0.00202281
1160	Total Environmental Impact	0.108259
1161	Total Environmental Impact	-0.0109427
1162	Total Environmental Impact	-0.028936
1163	Total Environmental Impact	-0.0804489
1164	Total Environmental Impact	0.0196407
1165	Total Environmental Impact	-0.0466917
1166	Total Environmental Impact	0.0695181
1167	Total Environmental Impact	-0.0640243
1168	Total Environmental Impact	-0.030691
1169	Total Environmental Impact	0.116859
1170	Total Environmental Impact	-0.192945
1171	Total Environmental Impact	-1.71464
1172	Total Environmental Impact	0.00739724
1173	Total Environmental Impact	0.0362822
1174	Total Environmental Impact	0.0518885
1175	Total Environmental Impact	-0.00259972
1176	Total Environmental Impact	-0.152967
1177	Total Environmental Impact	0.00162252
1178	Total Environmental Impact	-0.0254792
1179	Total Environmental Impact	-0.300302
1180	Total Environmental Impact	0.159702
1181	Total Environmental Impact	-0.0248394
1182	Total Environmental Impact	0.16661
1183	Total Environmental Impact	0.159868
1184	Total Environmental Impact	0.0570466
1185	Total Environmental Impact	0.00791416
1186	Total Environmental Impact	-0.00862806
1187	Total Environmental Impact	0.00279777
1188	Total Environmental Impact	0.00539041
1189	Total Environmental Impact	-0.0455183
1190	Total Environmental Impact	-0.110951
1191	Total Environmental Impact	0.0463005
1192	Total Environmental Impact	-0.0915509
1193	Total Environmental Impact	-0.183244
1194	Total Environmental Impact	0.361382
1195	Total Environmental Impact	-0.238721
1196	Total Environmental Impact	0.28634
1197	Total Environmental Impact	-0.234487
1198	Total Environmental Impact	-0.0399835
1199	Total Environmental Impact	0.358118
1200	Total Environmental Impact	0.141937
1201	Total Environmental Impact	0.0129463
1202	Total Environmental Impact	-0.123646
1203	Total Environmental Impact	-0.117617
1204	Total Environmental Impact	1.2375
1205	Total Environmental Impact	0.116372
1206	Total Environmental Impact	0.0752742
1207	Total Environmental Impact	0.0521023
1208	Total Environmental Impact	1.49541
1209	Total Environmental Impact	1.30717
1210	Total Environmental Impact	-0.0527614
1211	Total Environmental Impact	-0.241749
1212	Total Environmental Impact	0.112323
1213	Total Environmental Impact	-0.0397642
1214	Total Environmental Impact	-0.0393558
1215	Total Environmental Impact	0.030156
1216	Total Environmental Impact	0.000719853
1217	Total Environmental Impact	-0.178754
1218	Total Environmental Impact	-0.046571
1219	Total Environmental Impact	0.287288
1220	Total Environmental Impact	0.155051
1221	Total Environmental Impact	-0.0125264
1222	Total Environmental Impact	0.221629
1223	Total Environmental Impact	0.0110099
1224	Total Environmental Impact	-0.157186
1225	Total Environmental Impact	0.00278844
1226	Total Environmental Impact	-0.0157106
1227	Total Environmental Impact	0.0824652
1228	Total Environmental Impact	0.0464103
1229	Total Environmental Impact	-0.00756541
1230	Total Environmental Impact	0.0342366
1231	Total Environmental Impact	0.104799
1232	Total Environmental Impact	-0.0182111
1233	Total Environmental Impact	-0.135289
1234	Total Environmental Impact	-0.034915
1235	Total Environmental Impact	-0.0111465
1236	Total Environmental Impact	-0.0853341
1237	Total Environmental Impact	-0.041293
1238	Total Environmental Impact	-0.465619
1239	Total Environmental Impact	-0.492246
1240	Total Environmental Impact	-0.550787
1241	Total Environmental Impact	-0.307506
1242	Total Environmental Impact	0.00490176
1243	Total Environmental Impact	-0.137299
1244	Total Environmental Impact	-0.26461
1245	Total Environmental Impact	-0.258417
1246	Total Environmental Impact	-0.226552
1247	Total Environmental Impact	0.377464
1248	Total Environmental Impact	-0.0991626
1249	Total Environmental Impact	0.122072
1250	Total Environmental Impact	-0.0695281
1251	Total Environmental Impact	-0.299123
1252	Total Environmental Impact	-0.371341
1253	Total Environmental Impact	-0.00535164
1254	Total Environmental Impact	-0.231393
1255	Total Environmental Impact	0.610504
1256	Total Environmental Impact	-0.549547
1257	Total Environmental Impact	-0.513537
1258	Total Environmental Impact	-0.425357
1259	Total Environmental Impact	-0.593834
1260	Total Environmental Impact	-0.405526
1261	Total Environmental Impact	-0.397669
1262	Total Environmental Impact	-0.544117
1263	Total Environmental Impact	-0.80485
1264	Total Environmental Impact	-0.978032
1265	Total Environmental Impact	-0.0299159
1266	Total Environmental Impact	-0.400065
1267	Total Environmental Impact	-1.77767
1268	Total Environmental Impact	0.720715
1269	Total Environmental Impact	1.3331
1270	Total Environmental Impact	5.92451
1271	Total Environmental Impact	-0.33356
1272	Total Environmental Impact	-0.0792019
1273	Total Environmental Impact	0.0215225
1274	Total Environmental Impact	-0.0698194
1275	Total Environmental Impact	0.346595
1276	Total Environmental Impact	0.08023
1277	Total Environmental Impact	-0.122913
1278	Total Environmental Impact	-0.0304988
1279	Total Environmental Impact	-0.00916114
1280	Total Environmental Impact	-0.0690188
1281	Total Environmental Impact	0.00496524
1282	Total Environmental Impact	-0.0481416
1283	Total Environmental Impact	1.5995
1284	Total Environmental Impact	-0.12117
1285	Total Environmental Impact	0.053759
1286	Total Environmental Impact	-0.125931
1287	Total Environmental Impact	-0.117997
1288	Total Environmental Impact	-0.00373515
1289	Total Environmental Impact	0.00728188
1290	Total Environmental Impact	-0.0424705
1291	Total Environmental Impact	0.505575
1292	Total Environmental Impact	0.158706
1293	Total Environmental Impact	0.00388988
1294	Total Environmental Impact	0.200851
1295	Total Environmental Impact	0.0144849
1296	Total Environmental Impact	-0.0259671
1297	Total Environmental Impact	0.00126027
1298	Total Environmental Impact	-0.29369
1299	Total Environmental Impact	0.0111036
1300	Total Environmental Impact	-0.0347592
1301	Total Environmental Impact	0.0255805
1302	Total Environmental Impact	-0.173149
1303	Total Environmental Impact	-0.265255
1304	Total Environmental Impact	-0.0150898
1305	Total Environmental Impact	0.331285
1306	Total Environmental Impact	-0.0207599
1307	Total Environmental Impact	-0.0196159
1308	Total Environmental Impact	-0.0127503
1309	Total Environmental Impact	0.0294811
1310	Total Environmental Impact	0.00151946
1311	Total Environmental Impact	-0.027038
1312	Total Environmental Impact	0.0100946
1313	Total Environmental Impact	-0.350696
1314	Total Environmental Impact	0.176331
1315	Total Environmental Impact	0.0154272
1316	Total Environmental Impact	0.0414076
1317	Total Environmental Impact	0.203197
1318	Total Environmental Impact	0.0222861
1319	Total Environmental Impact	-0.000834959
1320	Total Environmental Impact	0.0314974
1321	Total Environmental Impact	0.121611
1322	Total Environmental Impact	0.0138747
1323	Total Environmental Impact	-0.0730669
1324	Total Environmental Impact	-0.468371
1325	Total Environmental Impact	0.031242
1326	Total Environmental Impact	-0.083605
1327	Total Environmental Impact	-0.119683
1328	Total Environmental Impact	-0.0143907
1329	Total Environmental Impact	-0.00862313
1330	Total Environmental Impact	-0.087665
1331	Total Environmental Impact	0.195545
1332	Total Environmental Impact	-0.111725
1333	Total Environmental Impact	-0.12572
1334	Total Environmental Impact	-0.109618
1335	Total Environmental Impact	0.212924
1336	Total Environmental Impact	-0.0243384
1337	Total Environmental Impact	-0.350112
1338	Total Environmental Impact	-0.112966
1339	Total Environmental Impact	-0.103287
1340	Total Environmental Impact	0.265166
1341	Total Environmental Impact	0.303732
1342	Total Environmental Impact	-0.0598618
1343	Total Environmental Impact	-0.110836
1344	Total Environmental Impact	-0.168446
1345	Total Environmental Impact	0.0140636
1346	Total Environmental Impact	-0.38919
1347	Total Environmental Impact	-0.0401805
1348	Total Environmental Impact	0.303954
1349	Total Environmental Impact	-0.318783
1350	Total Environmental Impact	-0.162456
1351	Total Environmental Impact	-0.125113
1352	Total Environmental Impact	0.0684705
1353	Total Environmental Impact	0.227173
1354	Total Environmental Impact	0.114425
1355	Total Environmental Impact	-0.117306
1356	Total Environmental Impact	-0.258286
1357	Total Environmental Impact	-0.426148
1358	Total Environmental Impact	0.00287584
1359	Total Environmental Impact	0.0232571
1360	Total Environmental Impact	-0.125249
1361	Total Environmental Impact	-0.483682
1362	Total Environmental Impact	0.0684182
1363	Total Environmental Impact	-0.421285
1364	Total Environmental Impact	0.090377
1365	Total Environmental Impact	-0.156617
1366	Total Environmental Impact	-0.277004
1367	Total Environmental Impact	-0.155917
1368	Total Environmental Impact	-0.301141
1369	Total Environmental Impact	-0.211341
1370	Total Environmental Impact	-0.000520147
1371	Total Environmental Impact	0.0351063
1372	Total Environmental Impact	0.0697305
1373	Total Environmental Impact	-0.0426496
1374	Total Environmental Impact	-0.484203
1375	Total Environmental Impact	0.0116766
1376	Total Environmental Impact	0.0151245
1377	Total Environmental Impact	0.0815995
1378	Total Environmental Impact	-0.0645315
1379	Total Environmental Impact	-0.0486359
1380	Total Environmental Impact	0.0353495
1381	Total Environmental Impact	-0.340266
1382	Total Environmental Impact	0.0793489
1383	Total Environmental Impact	-0.0265608
1384	Total Environmental Impact	0.00788524
1385	Total Environmental Impact	0.0316011
1386	Total Environmental Impact	-0.310172
1387	Total Environmental Impact	0.12872
1388	Total Environmental Impact	-0.345636
1389	Total Environmental Impact	0.280398
1390	Total Environmental Impact	0.131854
1391	Total Environmental Impact	0.181726
1392	Total Environmental Impact	0.0842434
1393	Total Environmental Impact	0.0278107
1394	Total Environmental Impact	-0.0644875
1395	Total Environmental Impact	-0.132486
1396	Total Environmental Impact	-0.103894
1397	Total Environmental Impact	0.628891
1398	Total Environmental Impact	-0.0774786
1399	Total Environmental Impact	-0.259134
1400	Total Environmental Impact	-0.135827
1401	Total Environmental Impact	0.254006
1402	Total Environmental Impact	-0.0362178
1403	Total Environmental Impact	-0.186246
1404	Total Environmental Impact	-0.176334
1405	Total Environmental Impact	-0.342994
1406	Total Environmental Impact	-0.274696
1407	Total Environmental Impact	-0.0749936
1408	Total Environmental Impact	0.243865
1409	Total Environmental Impact	-0.260881
1410	Total Environmental Impact	-0.0554457
1411	Total Environmental Impact	0.0777498
1412	Total Environmental Impact	-0.483526
1413	Total Environmental Impact	-0.313163
1414	Total Environmental Impact	-0.317947
1415	Total Environmental Impact	-0.120208
1416	Total Environmental Impact	0.226907
1417	Total Environmental Impact	0.205847
1418	Total Environmental Impact	0.241333
1419	Total Environmental Impact	0.168972
1420	Total Environmental Impact	-0.0349558
1421	Total Environmental Impact	-0.404656
1422	Total Environmental Impact	0.0423415
1423	Total Environmental Impact	0.0363242
1424	Total Environmental Impact	0.561115
1425	Total Environmental Impact	-0.0586362
1426	Total Environmental Impact	-0.210421
1427	Total Environmental Impact	0.315516
1428	Total Environmental Impact	0.724197
1429	Total Environmental Impact	-0.075611
1430	Total Environmental Impact	0.0128174
1431	Total Environmental Impact	-0.203809
1432	Total Environmental Impact	-0.0299893
1433	Total Environmental Impact	-0.0822828
1434	Total Environmental Impact	0.180978
1435	Total Environmental Impact	-0.107547
1436	Total Environmental Impact	-0.224484
1437	Total Environmental Impact	-0.532359
1438	Total Environmental Impact	-0.24742
1439	Total Environmental Impact	0.666459
1440	Total Environmental Impact	0.502438
1441	Total Environmental Impact	0.148904
1442	Total Environmental Impact	-0.00578464
1443	Total Environmental Impact	-0.00708935
1444	Total Environmental Impact	-0.0769322
1445	Total Environmental Impact	-0.294227
1446	Total Environmental Impact	-0.282499
1447	Total Environmental Impact	0.211516
1448	Total Environmental Impact	-0.5014
1449	Total Environmental Impact	0.383433
1450	Total Environmental Impact	-0.186045
1451	Total Environmental Impact	0.0369227
1452	Total Environmental Impact	-0.138423
1453	Total Environmental Impact	0.555963
1454	Total Environmental Impact	0.0810908
1455	Total Environmental Impact	-0.057658
1456	Total Environmental Impact	-0.0506894
1457	Total Environmental Impact	-0.0852021
1458	Total Environmental Impact	0.545525
1459	Total Environmental Impact	-0.416317
1460	Total Environmental Impact	-0.0919908
1461	Total Environmental Impact	-0.0957912
1462	Total Environmental Impact	-0.23723
1463	Total Environmental Impact	-0.203
1464	Total Environmental Impact	-0.0264921
1465	Total Environmental Impact	0.29757
1466	Total Environmental Impact	-0.0334069
1467	Total Environmental Impact	0.0192658
1468	Total Environmental Impact	-0.00424734
1469	Total Environmental Impact	-0.107078
1470	Total Environmental Impact	-0.00508157
1471	Total Environmental Impact	-0.043297
1472	Total Environmental Impact	-0.0389231
1473	Total Environmental Impact	-0.1907
1474	Total Environmental Impact	-0.391883
1475	Total Environmental Impact	0.0450916
1476	Total Environmental Impact	0.157581
1477	Total Environmental Impact	-0.0127302
1478	Total Environmental Impact	0.0366505
1479	Total Environmental Impact	0.00561437
1480	Total Environmental Impact	0.0826343
1481	Total Environmental Impact	-0.0537744
1482	Total Environmental Impact	0.101297
1483	Total Environmental Impact	0.125075
1484	Total Environmental Impact	0.116622
1485	Total Environmental Impact	0.00690385
1486	Total Environmental Impact	0.0193583
1487	Total Environmental Impact	0.593713
1488	Total Environmental Impact	0.00216403
1489	Total Environmental Impact	-0.144166
1490	Total Environmental Impact	-0.0654768
1491	Total Environmental Impact	-0.09564
1492	Total Environmental Impact	-0.00990612
1493	Total Environmental Impact	-0.239036
1494	Total Environmental Impact	-0.343999
1495	Total Environmental Impact	0.525877
1496	Total Environmental Impact	-0.0478198
1497	Total Environmental Impact	-0.0168902
1498	Total Environmental Impact	-0.0377307
1499	Total Environmental Impact	0.282461
1500	Total Environmental Impact	-0.0144594
1501	Total Environmental Impact	-0.0101544
1502	Total Environmental Impact	-0.0949283
1503	Total Environmental Impact	-0.0759234
1504	Total Environmental Impact	0.0388335
1505	Total Environmental Impact	-0.0079743
1506	Total Environmental Impact	-0.0407928
1507	Total Environmental Impact	-0.00912398
1508	Total Environmental Impact	-0.0119086
1509	Total Environmental Impact	0.531785
1510	Total Environmental Impact	-0.00348618
1511	Total Environmental Impact	-0.0856044
1512	Total Environmental Impact	-0.140237
1513	Total Environmental Impact	0.666632
1514	Total Environmental Impact	-0.20116
1515	Total Environmental Impact	-0.329695
1516	Total Environmental Impact	-0.0338652
1517	Total Environmental Impact	-0.110705
1518	Total Environmental Impact	-0.18716
1519	Total Environmental Impact	-0.00860022
1520	Total Environmental Impact	-0.0454409
1521	Total Environmental Impact	0.653993
1522	Total Environmental Impact	-0.16448
1523	Total Environmental Impact	-0.0581095
1524	Total Environmental Impact	-0.0442667
1525	Total Environmental Impact	-0.0211555
1526	Total Environmental Impact	0.762871
1527	Total Environmental Impact	-0.602526
1528	Total Environmental Impact	-0.0113328
1529	Total Environmental Impact	-0.0695228
1530	Total Environmental Impact	-0.0187902
1531	Total Environmental Impact	0.00667145
1532	Total Environmental Impact	-0.0116377
1533	Total Environmental Impact	-0.040186
1534	Total Environmental Impact	0.638903
1535	Total Environmental Impact	-0.115805
1536	Total Environmental Impact	-0.130862
1537	Total Environmental Impact	0.182425
1538	Total Environmental Impact	-0.103099
1539	Total Environmental Impact	0.0529482
1540	Total Environmental Impact	-0.0516611
1541	Total Environmental Impact	0.0919988
1542	Total Environmental Impact	-0.120879
1543	Total Environmental Impact	0.0277569
1544	Total Environmental Impact	-0.183912
1545	Total Environmental Impact	-0.0327414
1546	Total Environmental Impact	0.00835207
1547	Total Environmental Impact	-0.0737484
1548	Total Environmental Impact	0.0130264
1549	Total Environmental Impact	0.314456
1550	Total Environmental Impact	0.305407
1551	Total Environmental Impact	0.627462
1552	Total Environmental Impact	-0.0352051
1553	Total Environmental Impact	-0.0805606
1554	Total Environmental Impact	-0.575284
1555	Total Environmental Impact	0.629675
1556	Total Environmental Impact	0.00968305
1557	Total Environmental Impact	-0.10235
1558	Total Environmental Impact	0.0184507
1559	Total Environmental Impact	0.000748628
1560	Total Environmental Impact	0.00472805
1561	Total Environmental Impact	0.0267018
1562	Total Environmental Impact	-0.0976762
1563	Total Environmental Impact	0.0996184
1564	Total Environmental Impact	-0.0577338
1565	Total Environmental Impact	-0.0264363
1566	Total Environmental Impact	0.153693
1567	Total Environmental Impact	0.00108669
1568	Total Environmental Impact	-0.0111865
1569	Total Environmental Impact	0.169446
1570	Total Environmental Impact	0.147824
1571	Total Environmental Impact	0.176964
1572	Total Environmental Impact	0.0359532
1573	Total Environmental Impact	0.0536693
1574	Total Environmental Impact	-0.128185
1575	Total Environmental Impact	0.0482491
1576	Total Environmental Impact	0.0414463
1577	Total Environmental Impact	0.159866
1578	Total Environmental Impact	0.192713
1579	Total Environmental Impact	0.0129656
1580	Total Environmental Impact	0.0873121
1581	Total Environmental Impact	-0.13573
1582	Total Environmental Impact	-0.00212026
1583	Total Environmental Impact	0.0201929
1584	Total Environmental Impact	0.00740088
1585	Total Environmental Impact	0.0136282
1586	Total Environmental Impact	0.119431
1587	Total Environmental Impact	0.158511
1588	Total Environmental Impact	-0.11167
1589	Total Environmental Impact	0.497761
1590	Total Environmental Impact	-0.00208802
1591	Total Environmental Impact	-0.0238015
1592	Total Environmental Impact	0.0621671
1593	Total Environmental Impact	-0.0613841
1594	Total Environmental Impact	0.268829
1595	Total Environmental Impact	0.298873
1596	Total Environmental Impact	-0.0135124
1597	Total Environmental Impact	-0.335741
1598	Total Environmental Impact	-0.518601
1599	Total Environmental Impact	0.966268
1600	Total Environmental Impact	0.156716
1601	Total Environmental Impact	-0.0130743
1602	Total Environmental Impact	0.0256378
1603	Total Environmental Impact	-0.00352309
1604	Total Environmental Impact	0.0832148
1605	Total Environmental Impact	0.0552205
1606	Total Environmental Impact	0.0363219
1607	Total Environmental Impact	-0.00791807
1608	Total Environmental Impact	-0.0195595
1609	Total Environmental Impact	0.10215
1610	Total Environmental Impact	0.0107866
1611	Total Environmental Impact	0.398512
1612	Total Environmental Impact	-0.0690341
1613	Total Environmental Impact	-0.0421709
1614	Total Environmental Impact	0.0776963
1615	Total Environmental Impact	-0.0857512
1616	Total Environmental Impact	-0.00180732
1617	Total Environmental Impact	0.0345301
1618	Total Environmental Impact	0.0107872
1619	Total Environmental Impact	-0.0676938
1620	Total Environmental Impact	0.0137914
1621	Total Environmental Impact	0.0219538
1622	Total Environmental Impact	0.0103925
1623	Total Environmental Impact	0.0193002
1624	Total Environmental Impact	-0.0458076
1625	Total Environmental Impact	0.0140026
1626	Total Environmental Impact	0.00639516
1627	Total Environmental Impact	-0.0253856
1628	Total Environmental Impact	0.0292418
1629	Total Environmental Impact	-0.0512912
1630	Total Environmental Impact	-0.0132295
1631	Total Environmental Impact	0.0137655
1632	Total Environmental Impact	-0.045583
1633	Total Environmental Impact	-0.00314542
1634	Total Environmental Impact	-0.00645198
1635	Total Environmental Impact	-0.448573
1636	Total Environmental Impact	0.120689
1637	Total Environmental Impact	0.0832133
1638	Total Environmental Impact	0.166679
1639	Total Environmental Impact	-0.0142325
1640	Total Environmental Impact	0.133135
1641	Total Environmental Impact	-0.625629
1642	Total Environmental Impact	0.120906
1643	Total Environmental Impact	-0.069773
1644	Total Environmental Impact	0.00890427
1645	Total Environmental Impact	0.0529555
1646	Total Environmental Impact	-0.0790816
1647	Total Environmental Impact	0.134719
1648	Total Environmental Impact	0.446532
1649	Total Environmental Impact	-0.470089
1650	Total Environmental Impact	0.431588
1651	Total Environmental Impact	0.342597
1652	Total Environmental Impact	-0.00078309
1653	Total Environmental Impact	-0.26159
1654	Total Environmental Impact	-0.0245036
1655	Total Environmental Impact	-0.376377
1656	Total Environmental Impact	1.59325
1657	Total Environmental Impact	0.0597595
1658	Greenhouse Gas Emissions	0.0669653
1659	Greenhouse Gas Emissions	0.0851591
1660	Greenhouse Gas Emissions	-0.00486974
1661	Greenhouse Gas Emissions	-0.0103499
1662	Greenhouse Gas Emissions	-0.0577526
1663	Greenhouse Gas Emissions	-5.00949
1664	Greenhouse Gas Emissions	1.47686
1665	Greenhouse Gas Emissions	0.00810804
1666	Greenhouse Gas Emissions	1.32222
1667	Greenhouse Gas Emissions	-0.0282513
1668	Greenhouse Gas Emissions	0.00283281
1669	Greenhouse Gas Emissions	-0.611059
1670	Greenhouse Gas Emissions	-0.382515
1671	Greenhouse Gas Emissions	-0.00510551
1672	Greenhouse Gas Emissions	-0.0349274
1673	Greenhouse Gas Emissions	0.0109381
1674	Greenhouse Gas Emissions	0.0035457
1675	Greenhouse Gas Emissions	-0.0308669
1676	Greenhouse Gas Emissions	-0.0100356
1677	Greenhouse Gas Emissions	0.139407
1678	Greenhouse Gas Emissions	-0.199253
1679	Greenhouse Gas Emissions	0.00488261
1680	Greenhouse Gas Emissions	0.00102537
1681	Greenhouse Gas Emissions	-0.197722
1682	Greenhouse Gas Emissions	0.00182263
1683	Greenhouse Gas Emissions	-0.199593
1684	Greenhouse Gas Emissions	-0.198027
1685	Greenhouse Gas Emissions	0.00764929
1686	Greenhouse Gas Emissions	0.00368317
1687	Greenhouse Gas Emissions	-0.558367
1688	Greenhouse Gas Emissions	-0.499705
1689	Greenhouse Gas Emissions	-0.503179
1690	Greenhouse Gas Emissions	-0.557753
1691	Greenhouse Gas Emissions	-0.0194759
1692	Greenhouse Gas Emissions	-0.00332139
1693	Greenhouse Gas Emissions	0.0561412
1694	Greenhouse Gas Emissions	-0.0580462
1695	Greenhouse Gas Emissions	-0.0146467
1696	Greenhouse Gas Emissions	-0.0158074
1697	Greenhouse Gas Emissions	-0.00354708
1698	Greenhouse Gas Emissions	-0.0225024
1699	Greenhouse Gas Emissions	-0.0157718
1700	Greenhouse Gas Emissions	0.0894984
1701	Greenhouse Gas Emissions	0.00710142
1702	Greenhouse Gas Emissions	0.0274505
1703	Greenhouse Gas Emissions	-0.28174
1704	Greenhouse Gas Emissions	1.42946
1705	Greenhouse Gas Emissions	0.00387603
1706	Greenhouse Gas Emissions	-0.00494377
1707	Greenhouse Gas Emissions	-0.259705
1708	Greenhouse Gas Emissions	-0.0167953
1709	Greenhouse Gas Emissions	0.204064
1710	Greenhouse Gas Emissions	-0.0153259
1711	Greenhouse Gas Emissions	0.00239051
1712	Greenhouse Gas Emissions	-0.019143
1713	Greenhouse Gas Emissions	-0.182165
1714	Greenhouse Gas Emissions	-0.380882
1715	Greenhouse Gas Emissions	7.31669e-05
1716	Greenhouse Gas Emissions	-0.047613
1717	Greenhouse Gas Emissions	0.116218
1718	Greenhouse Gas Emissions	-0.222139
1719	Greenhouse Gas Emissions	-0.0246737
1720	Greenhouse Gas Emissions	-0.0181816
1721	Greenhouse Gas Emissions	0.0871716
1722	Greenhouse Gas Emissions	-0.0157728
1723	Greenhouse Gas Emissions	-0.0567236
1724	Greenhouse Gas Emissions	-0.0773059
1725	Greenhouse Gas Emissions	-0.0119394
1726	Greenhouse Gas Emissions	1.88529
1727	Greenhouse Gas Emissions	0.0897211
1728	Greenhouse Gas Emissions	-0.0209413
1729	Greenhouse Gas Emissions	-0.214182
1730	Greenhouse Gas Emissions	0.640043
1731	Greenhouse Gas Emissions	-0.0116519
1732	Greenhouse Gas Emissions	-1.25307
1733	Greenhouse Gas Emissions	0.699069
1734	Greenhouse Gas Emissions	-0.0308159
1735	Greenhouse Gas Emissions	-0.226876
1736	Greenhouse Gas Emissions	-0.0031088
1737	Greenhouse Gas Emissions	-0.210503
1738	Greenhouse Gas Emissions	-0.0245972
1739	Greenhouse Gas Emissions	0.207239
1740	Greenhouse Gas Emissions	-0.221283
1741	Greenhouse Gas Emissions	-0.0540608
1742	Greenhouse Gas Emissions	0.00213371
1743	Greenhouse Gas Emissions	-0.177872
1744	Greenhouse Gas Emissions	-0.0774695
1745	Greenhouse Gas Emissions	0.00239242
1746	Greenhouse Gas Emissions	0.0679558
1747	Greenhouse Gas Emissions	0.0080229
1748	Greenhouse Gas Emissions	-0.0368804
1749	Greenhouse Gas Emissions	-0.0600723
1750	Greenhouse Gas Emissions	-0.19743
1751	Greenhouse Gas Emissions	0.00449213
1752	Greenhouse Gas Emissions	0.166381
1753	Greenhouse Gas Emissions	-0.198681
1754	Greenhouse Gas Emissions	-0.0292895
1755	Greenhouse Gas Emissions	-0.051623
1756	Greenhouse Gas Emissions	-0.0984466
1757	Greenhouse Gas Emissions	0.0433544
1758	Greenhouse Gas Emissions	-0.0208455
1759	Greenhouse Gas Emissions	0.00233191
1760	Greenhouse Gas Emissions	-0.0609147
1761	Greenhouse Gas Emissions	-0.128501
1762	Greenhouse Gas Emissions	-0.24148
1763	Greenhouse Gas Emissions	-0.17829
1764	Greenhouse Gas Emissions	0.268896
1765	Greenhouse Gas Emissions	-0.0159954
1766	Greenhouse Gas Emissions	0.0616118
1767	Greenhouse Gas Emissions	-0.479278
1768	Greenhouse Gas Emissions	-0.070503
1769	Greenhouse Gas Emissions	0.0435155
1770	Greenhouse Gas Emissions	0.0136666
1771	Greenhouse Gas Emissions	-0.322004
1772	Greenhouse Gas Emissions	0.361216
1773	Greenhouse Gas Emissions	-0.0216314
1774	Greenhouse Gas Emissions	0.0426104
1775	Greenhouse Gas Emissions	-1.38267
1776	Greenhouse Gas Emissions	0.0415157
1777	Greenhouse Gas Emissions	-0.0312938
1778	Greenhouse Gas Emissions	0.169149
1779	Greenhouse Gas Emissions	0.792475
1780	Greenhouse Gas Emissions	-0.0229077
1781	Greenhouse Gas Emissions	-0.0712009
1782	Greenhouse Gas Emissions	-0.0933768
1783	Greenhouse Gas Emissions	-0.351923
1784	Greenhouse Gas Emissions	-0.368201
1785	Greenhouse Gas Emissions	0.561253
1786	Greenhouse Gas Emissions	0.00215188
1787	Greenhouse Gas Emissions	-0.257852
1788	Greenhouse Gas Emissions	-0.273168
1789	Greenhouse Gas Emissions	0.151766
1790	Greenhouse Gas Emissions	-0.345425
1791	Greenhouse Gas Emissions	-0.0381387
1792	Greenhouse Gas Emissions	-0.323302
1793	Greenhouse Gas Emissions	-0.264413
1794	Greenhouse Gas Emissions	-0.324475
1795	Greenhouse Gas Emissions	-0.32712
1796	Greenhouse Gas Emissions	-0.0287487
1797	Greenhouse Gas Emissions	-0.39266
1798	Greenhouse Gas Emissions	-0.65912
1799	Greenhouse Gas Emissions	-0.327026
1800	Greenhouse Gas Emissions	0.00991826
1801	Greenhouse Gas Emissions	0.160219
1802	Greenhouse Gas Emissions	0.0515845
1803	Greenhouse Gas Emissions	0.118487
1804	Greenhouse Gas Emissions	-0.0340198
1805	Greenhouse Gas Emissions	0.0419766
1806	Greenhouse Gas Emissions	0.0157581
1807	Greenhouse Gas Emissions	0.0200733
1808	Greenhouse Gas Emissions	-0.060719
1809	Greenhouse Gas Emissions	0.0201877
1810	Greenhouse Gas Emissions	-0.116776
1811	Greenhouse Gas Emissions	0.00893985
1812	Greenhouse Gas Emissions	0.00847244
1813	Greenhouse Gas Emissions	-0.0606954
1814	Greenhouse Gas Emissions	0.0375815
1815	Greenhouse Gas Emissions	-0.214423
1816	Greenhouse Gas Emissions	-0.00963379
1817	Greenhouse Gas Emissions	0.548527
1818	Greenhouse Gas Emissions	-1.25859
1819	Greenhouse Gas Emissions	-0.0491128
1820	Greenhouse Gas Emissions	0.0342409
1821	Greenhouse Gas Emissions	-1.28508
1822	Greenhouse Gas Emissions	-0.00241725
1823	Greenhouse Gas Emissions	-0.195903
1824	Greenhouse Gas Emissions	0.696215
1825	Greenhouse Gas Emissions	1.87618
1826	Greenhouse Gas Emissions	1.40706
1827	Greenhouse Gas Emissions	0.0312278
1828	Greenhouse Gas Emissions	0.432834
1829	Greenhouse Gas Emissions	0.0448352
1830	Greenhouse Gas Emissions	0.00721951
1831	Greenhouse Gas Emissions	0.0450723
1832	Greenhouse Gas Emissions	0.0574503
1833	Greenhouse Gas Emissions	-0.477165
1834	Greenhouse Gas Emissions	0.0748926
1835	Greenhouse Gas Emissions	-0.782525
1836	Greenhouse Gas Emissions	0.130454
1837	Greenhouse Gas Emissions	-0.0166848
1838	Greenhouse Gas Emissions	-0.0931238
1839	Greenhouse Gas Emissions	0.0558768
1840	Greenhouse Gas Emissions	-0.418483
1841	Greenhouse Gas Emissions	0.0725572
1842	Greenhouse Gas Emissions	0.103254
1843	Greenhouse Gas Emissions	0.146328
1844	Greenhouse Gas Emissions	0.0702523
1845	Greenhouse Gas Emissions	0.105193
1846	Greenhouse Gas Emissions	-0.102119
1847	Greenhouse Gas Emissions	-0.0301651
1848	Greenhouse Gas Emissions	-0.0780235
1849	Greenhouse Gas Emissions	0.0913158
1850	Greenhouse Gas Emissions	-0.0913117
1851	Greenhouse Gas Emissions	0.0103328
1852	Greenhouse Gas Emissions	-0.0707657
1853	Greenhouse Gas Emissions	0.0445276
1854	Greenhouse Gas Emissions	0.0136759
1855	Greenhouse Gas Emissions	0.0351993
1856	Greenhouse Gas Emissions	0.000217724
1857	Greenhouse Gas Emissions	0.0145565
1858	Greenhouse Gas Emissions	0.0549113
1859	Greenhouse Gas Emissions	-0.0501491
1860	Greenhouse Gas Emissions	0.0188771
1861	Greenhouse Gas Emissions	0.97995
1862	Greenhouse Gas Emissions	0.458296
1863	Greenhouse Gas Emissions	-0.108434
1864	Greenhouse Gas Emissions	-0.0161552
1865	Greenhouse Gas Emissions	0.0177889
1866	Greenhouse Gas Emissions	0.18796
1867	Greenhouse Gas Emissions	-0.291478
1868	Greenhouse Gas Emissions	-0.0325149
1869	Greenhouse Gas Emissions	-0.331306
1870	Greenhouse Gas Emissions	-0.335779
1871	Greenhouse Gas Emissions	-0.402939
1872	Greenhouse Gas Emissions	-0.333165
1873	Greenhouse Gas Emissions	-0.167611
1874	Greenhouse Gas Emissions	0.0623567
1875	Greenhouse Gas Emissions	0.0134816
1876	Greenhouse Gas Emissions	-0.121103
1877	Greenhouse Gas Emissions	-0.271334
1878	Greenhouse Gas Emissions	0.876744
1879	Greenhouse Gas Emissions	-0.27084
1880	Greenhouse Gas Emissions	-0.1897
1881	Greenhouse Gas Emissions	-0.330775
1882	Greenhouse Gas Emissions	-0.236798
1883	Greenhouse Gas Emissions	-0.0388495
1884	Greenhouse Gas Emissions	-0.0878452
1885	Greenhouse Gas Emissions	-0.0342184
1886	Greenhouse Gas Emissions	-0.121462
1887	Greenhouse Gas Emissions	-0.656956
1888	Greenhouse Gas Emissions	-0.0082115
1889	Greenhouse Gas Emissions	-0.0455584
1890	Greenhouse Gas Emissions	0.00485841
1891	Greenhouse Gas Emissions	0.0876193
1892	Greenhouse Gas Emissions	-0.0647879
1893	Greenhouse Gas Emissions	-0.0533268
1894	Greenhouse Gas Emissions	0.0140545
1895	Greenhouse Gas Emissions	-0.615137
1896	Greenhouse Gas Emissions	-0.11572
1897	Greenhouse Gas Emissions	0.329084
1898	Greenhouse Gas Emissions	1.0434
1899	Greenhouse Gas Emissions	-0.121382
1900	Greenhouse Gas Emissions	0.220348
1901	Greenhouse Gas Emissions	0.223285
1902	Greenhouse Gas Emissions	-0.178614
1903	Greenhouse Gas Emissions	0.0394878
1904	Greenhouse Gas Emissions	-0.0840576
1905	Greenhouse Gas Emissions	-0.160487
1906	Greenhouse Gas Emissions	-0.418739
1907	Greenhouse Gas Emissions	-0.400135
1908	Greenhouse Gas Emissions	0.0348047
1909	Greenhouse Gas Emissions	-0.242619
1910	Greenhouse Gas Emissions	-0.317274
1911	Greenhouse Gas Emissions	0.112914
1912	Greenhouse Gas Emissions	0.00745208
1913	Greenhouse Gas Emissions	-0.00218065
1914	Greenhouse Gas Emissions	0.0140177
1915	Greenhouse Gas Emissions	-0.00935978
1916	Greenhouse Gas Emissions	-0.0695907
1917	Greenhouse Gas Emissions	-0.0746341
1918	Greenhouse Gas Emissions	-0.0111453
1919	Greenhouse Gas Emissions	-0.496999
1920	Greenhouse Gas Emissions	-0.00955753
1921	Greenhouse Gas Emissions	-0.228235
1922	Greenhouse Gas Emissions	-0.0500257
1923	Greenhouse Gas Emissions	0.0471645
1924	Greenhouse Gas Emissions	0.203147
1925	Greenhouse Gas Emissions	0.0381437
1926	Greenhouse Gas Emissions	0.0140224
1927	Greenhouse Gas Emissions	-0.0751625
1928	Greenhouse Gas Emissions	-0.00305329
1929	Greenhouse Gas Emissions	-0.00797785
1930	Greenhouse Gas Emissions	0.779212
1931	Greenhouse Gas Emissions	0.0767257
1932	Greenhouse Gas Emissions	-0.0207289
1933	Greenhouse Gas Emissions	-0.00558895
1934	Greenhouse Gas Emissions	0.0707661
1935	Greenhouse Gas Emissions	-0.227296
1936	Greenhouse Gas Emissions	-0.0955377
1937	Greenhouse Gas Emissions	-0.0232092
1938	Greenhouse Gas Emissions	0.0491115
1939	Greenhouse Gas Emissions	0.0436637
1940	Greenhouse Gas Emissions	0.212453
1941	Greenhouse Gas Emissions	0.253376
1942	Greenhouse Gas Emissions	-0.0132462
1943	Greenhouse Gas Emissions	0.0119442
1944	Greenhouse Gas Emissions	-0.0558263
1945	Greenhouse Gas Emissions	0.0306086
1946	Greenhouse Gas Emissions	0.00322994
1947	Greenhouse Gas Emissions	-0.00939378
1948	Greenhouse Gas Emissions	0.0564029
1949	Greenhouse Gas Emissions	0.0849788
1950	Greenhouse Gas Emissions	0.313839
1951	Greenhouse Gas Emissions	0.146425
1952	Greenhouse Gas Emissions	0.0609471
1953	Greenhouse Gas Emissions	0.589427
1954	Greenhouse Gas Emissions	0.035898
1955	Greenhouse Gas Emissions	-0.0771201
1956	Greenhouse Gas Emissions	-0.0436078
1957	Greenhouse Gas Emissions	0.00174662
1958	Greenhouse Gas Emissions	-0.0355863
1959	Greenhouse Gas Emissions	-0.0106684
1960	Greenhouse Gas Emissions	-0.116313
1961	Greenhouse Gas Emissions	-0.019344
1962	Greenhouse Gas Emissions	0.146285
1963	Greenhouse Gas Emissions	-0.0202853
1964	Greenhouse Gas Emissions	0.0140953
1965	Greenhouse Gas Emissions	-0.377133
1966	Greenhouse Gas Emissions	-0.418619
1967	Greenhouse Gas Emissions	-0.0177174
1968	Greenhouse Gas Emissions	-0.0267534
1969	Greenhouse Gas Emissions	-0.00443679
1970	Greenhouse Gas Emissions	0.0184812
1971	Greenhouse Gas Emissions	-0.00379043
1972	Greenhouse Gas Emissions	0.0181839
1973	Greenhouse Gas Emissions	-0.823185
1974	Greenhouse Gas Emissions	0.100365
1975	Greenhouse Gas Emissions	0.0906853
1976	Greenhouse Gas Emissions	0.166679
1977	Greenhouse Gas Emissions	-0.622593
1978	Greenhouse Gas Emissions	-0.00131736
1979	Greenhouse Gas Emissions	-0.173593
1980	Greenhouse Gas Emissions	-0.0179417
1981	Greenhouse Gas Emissions	0.0644636
1982	Greenhouse Gas Emissions	-0.0164943
1983	Greenhouse Gas Emissions	0.000299556
1984	Greenhouse Gas Emissions	-0.317879
1985	Greenhouse Gas Emissions	0.0237817
1986	Greenhouse Gas Emissions	-0.0110789
1987	Greenhouse Gas Emissions	0.00647158
1988	Greenhouse Gas Emissions	-0.415033
1989	Greenhouse Gas Emissions	0.103254
1990	Greenhouse Gas Emissions	-0.826248
1991	Greenhouse Gas Emissions	0.104656
1992	Greenhouse Gas Emissions	0.204023
1993	Greenhouse Gas Emissions	-0.0302388
1994	Greenhouse Gas Emissions	-0.0838335
1995	Greenhouse Gas Emissions	-0.0868173
1996	Greenhouse Gas Emissions	0.0192879
1997	Greenhouse Gas Emissions	0.110834
1998	Greenhouse Gas Emissions	0.0713478
1999	Greenhouse Gas Emissions	-0.00529686
[truncated: 6,286 more rows]

## Sheet: Figure 2d
figure_id_num	percent_known_binned	ratio_impact
1	0	-0.0289442
2	30	0.0521955
3	10	0.0654689
4	0	0.284203
5	0	0.345801
6	10	0.154991
7	10	0.193868
8	10	0.28977
9	30	0.0816455
10	30	0.0589643
11	20	0.247458
12	10	0.331933
13	30	0.0754878
14	30	0.175594
15	30	0.237647
16	40	0.114362
17	60	0.0494662
18	50	0.0794959
19	50	0.0802818
20	60	0.0564442
21	60	0.0327516
22	60	0.0435042
23	80	0.0545226
24	70	0.0574875
25	60	0.101231
26	80	0.0658091
27	80	0.0939121
28	0	-0.000905643
29	0	-0.00437185
30	30	-0.00641086
31	40	0.304466
32	0	-0.0363857
33	0	-0.0491026
34	0	0.0533548
35	90	0.0824899
36	50	0.000970947
37	20	0.00657889
38	0	0.00653081
39	0	0.0105506
40	20	0.00869028
41	20	0.0121595
42	20	0.0201146
43	50	0.0369883
44	50	-3.76908e-05
45	20	0.0187012
46	20	-0.00853589
47	50	-0.0035823
48	50	0.00495567
49	50	-0.00195005
50	70	0.0198428
51	50	0.0497741
52	20	0.0200453
53	20	0.00479286
54	50	0.0242761
55	50	0.0191851
56	50	0.0200227
57	70	0.00628305
58	50	0.00783524
59	50	0.000543135
60	70	0.00532979
61	70	0.0332701
62	0	-4.9227
63	0	2.04258
64	0	2.01761
65	0	0.0707824
66	90	0.0594741
67	20	0.110821
68	10	0.293174
69	0	0.272744
70	10	0.149643
71	40	-0.170882
72	30	0.295056
73	40	0.320308
74	50	0.0374873
75	30	-0.193073
76	50	0.0443276
77	70	0.0818598
78	0	1.82092
79	0	1.82835
80	0	0.120943
81	90	0.0277495
82	30	0.333549
83	0	-0.0457212
84	30	0.7543
85	30	0.269615
86	0	-0.0551918
87	0	-0.331805
88	40	-0.053179
89	20	-0.0449863
90	0	-0.84891
91	20	-0.101614
92	40	0.0251563
93	20	-0.639469
94	50	-0.191472
95	50	0.145872
96	30	-0.0428215
97	50	0.143401
98	50	0.450032
99	0	-0.0679647
100	0	0.139317
101	0	0.222381
102	0	0.0472795
103	0	-0.144148
104	0	-0.047202
105	0	0.137941
106	0	0.139277
107	20	-0.0351104
108	70	-0.0176017
109	0	0.252823
110	0	0.00408134
111	0	0.020823
112	0	0.267995
113	0	0.00220213
114	0	0.279083
115	0	0.270876
116	0	0.0400151
117	0	0.0113718
118	0	-0.55045
119	0	-0.515234
120	0	-0.530684
121	0	-0.558937
122	0	-0.28079
123	0	-0.297196
124	0	-0.0363186
125	90	0.0670544
126	0	0.273634
127	0	-0.00132248
128	0	-0.159999
129	0	0.061724
130	0	-0.187274
131	0	-0.139666
132	0	0.155551
133	0	-0.30618
134	0	0.138561
135	0	0.131401
136	10	0.0396554
137	80	0.125072
138	0	-0.0261683
139	0	0.193783
140	0	-0.263565
141	0	0.897038
142	0	0.898574
143	0	-0.0121106
144	90	0.0887195
145	0	-0.0209345
146	0	0.0147941
147	0	-0.00399112
148	90	-0.0170161
149	0	0.0252826
150	30	-0.0841708
151	20	-0.0967975
152	0	-0.32875
153	0	-0.447354
154	10	-0.156213
155	20	-0.243107
156	10	-0.333587
157	30	-0.171914
158	40	-0.092259
159	30	-0.396618
160	20	-0.541701
161	40	-0.167623
162	40	-0.235321
163	40	-0.34783
164	50	-0.149798
165	50	-0.00665974
166	40	-0.0654903
167	30	-0.154459
168	50	-0.0547155
169	50	-0.0584164
170	50	-0.137881
171	60	-0.0932507
172	60	-0.00815609
173	60	-0.00208037
174	70	-0.00594706
175	70	-0.013173
176	0	0.0010748
177	10	0.112765
178	0	0.155651
179	0	0.180314
180	0	0.185464
181	0	0.15542
182	10	0.117367
183	0	0.120413
184	10	0.112451
185	30	0.027657
186	20	0.0423539
187	20	0.0384199
188	20	0.0171853
189	30	0.0130001
190	30	0.0118577
191	30	0.0027514
192	60	0.0150555
193	60	0.00640713
194	50	0.00770396
195	60	0.00877021
196	70	0.00208106
197	60	0.0125812
198	70	0.0135049
199	80	0.00733469
200	80	0.00677716
201	80	0.0176563
202	90	0.0121098
203	0	-0.0154695
204	0	-0.0467712
205	0	-0.0619906
206	0	-0.00389765
207	0	0.0104188
208	0	0.0361063
209	0	-0.0117433
210	0	0.0379954
211	0	0.0536101
212	0	0.0120818
213	90	-0.0789117
214	90	-0.0725464
215	90	2.17159e-05
216	90	0.0422897
217	0	-0.352716
218	0	-0.00106476
219	0	-0.0432762
220	10	0.00984849
221	0	0.0467229
222	0	0.0110931
223	0	0.128492
224	0	0.0706231
225	0	0.0186101
226	0	0.0769109
227	10	0.0398871
228	30	0.00126945
229	20	-0.00650458
230	20	0.0175183
231	20	-0.0136524
232	30	0.0255475
233	30	0.0344987
234	30	-0.0649924
235	60	-0.0339563
236	60	-0.000958749
237	60	-0.00493
238	60	-0.0430949
239	70	0.00310699
240	60	-0.0303521
241	70	0.0114121
242	80	-0.00131081
243	80	-0.0492568
244	90	-0.062503
245	90	-0.0141512
246	0	-0.206191
247	0	-0.0513873
248	0	0.0178282
249	10	0.602391
250	0	0.508218
251	0	0.654928
252	0	0.563288
253	10	0.0902478
254	10	0.0181921
255	20	-0.0431983
256	70	0.0931032
257	70	0.141017
258	80	0.0848812
259	80	0.0460673
260	0	-0.0210901
261	0	-0.0461857
262	0	-0.0630406
263	0	-0.00800235
264	90	0.0317311
265	0	0.0171229
266	0	0.489133
267	0	0.481836
268	0	-0.021764
269	90	0.0155902
270	0	0.114164
271	0	0.242695
272	30	0.347786
273	50	0.050868
274	0	-0.022547
275	0	-0.0189895
276	30	0.00901212
277	40	0.312482
278	0	-0.137465
279	10	0.434144
280	10	0.429002
281	0	0.449495
282	0	0.439336
283	0	0.431461
284	0	0.451104
285	0	0.441985
286	0	0.429361
287	20	-0.00850251
288	10	-0.00843085
289	10	-0.0159029
290	10	-0.0194368
291	10	0.00198965
292	10	-0.0189514
293	10	-0.0319855
294	70	0.0100367
295	70	0.0197637
296	60	0.00790124
297	70	0.00109617
298	70	0.0234772
299	60	-0.00618897
300	70	0.00902328
301	80	0.0165041
302	70	0.00891118
303	80	-0.00322648
304	70	0.00622766
305	0	-0.00815225
306	20	-0.0487183
307	0	-0.990375
308	0	-1.01467
309	0	-1.04341
310	0	-1.01422
311	20	-0.0944488
312	20	-0.108707
313	20	-0.0724652
314	30	-0.923708
315	30	-0.977601
316	30	-0.986084
317	30	-0.971347
318	50	-0.0515314
319	50	-0.0724591
320	50	-0.0279308
321	40	-0.361867
322	40	-0.321161
323	40	-0.327417
324	40	-0.372226
325	60	0.00338889
326	60	-0.0191869
327	60	-0.0302676
328	70	-0.0514343
329	70	-0.0529794
330	70	-0.00226325
331	90	-0.00392191
332	10	0.382922
333	0	0.354526
334	0	0.357075
335	10	0.383876
336	0	0.358276
337	0	0.357302
338	10	0.387167
339	70	0.0153008
340	60	-0.00379269
341	80	-0.0063153
342	60	0.0165824
343	20	-0.194187
344	10	-0.187975
345	0	-0.208938
346	0	-0.177499
347	0	-0.183743
348	0	-0.171195
349	0	-0.156258
350	0	-0.210572
351	0	-0.205584
352	0	-0.202287
353	0	-0.151103
354	0	-0.16994
355	0	-0.150083
356	0	-0.142119
357	0	-0.203355
358	0	-0.18259
359	10	-0.181486
360	10	-0.211634
361	10	-0.173481
362	10	-0.192932
363	0	-0.164949
364	10	-0.158355
365	10	-0.218035
366	10	-0.208824
367	10	-0.192705
368	10	-0.153301
369	10	-0.171003
370	10	-0.144463
371	10	-0.144456
372	10	-0.20126
373	10	-0.178494
374	10	-0.153763
375	50	-0.129984
376	40	-0.166662
377	40	-0.221411
378	40	-0.233901
379	40	-0.223918
380	40	-0.221178
381	40	-0.180597
382	40	-0.204426
383	40	-0.198964
384	40	-0.178005
385	40	-0.169749
386	40	-0.123427
387	40	-0.167701
388	40	-0.122626
389	40	-0.119351
390	50	-0.140226
391	50	-0.0863526
392	50	-0.10183
393	50	-0.129404
394	40	-0.119725
395	50	-0.0980618
396	50	-0.0730909
397	50	-0.0652186
398	50	-0.0564948
399	50	-0.0489089
400	50	-0.0589023
401	50	-0.0658254
402	50	-0.0344777
403	50	-0.0408652
404	50	-0.0113195
405	50	-0.0137772
406	50	0.243378
407	40	0.285582
408	40	0.334918
409	40	0.336228
410	40	0.352669
411	40	0.349935
412	40	0.283816
413	40	0.298735
414	40	0.289365
415	40	0.30867
416	40	0.302513
417	40	0.301449
418	40	0.307681
419	40	0.246117
420	40	0.251675
421	50	0.247871
422	50	0.132579
423	50	0.21557
424	50	0.208397
425	40	0.206851
426	50	0.216416
427	50	0.121365
428	50	0.141784
429	50	0.132829
430	50	0.134647
431	50	0.138003
432	50	0.147184
433	50	0.154591
434	50	0.00785447
435	50	0.0214542
436	50	0.0143647
437	80	0.00739967
438	80	-0.00228012
439	80	0.0208861
440	80	0.0158866
441	80	0.0135467
442	80	0.028231
443	80	0.0281243
444	80	0.00601359
445	80	0.0217438
446	80	0.0346868
447	80	0.0361095
448	80	-0.00364707
449	80	0.0184466
450	80	0.021555
451	90	0.0135183
452	90	-0.00325074
453	90	0.00846398
454	80	0.0214959
455	90	0.00660835
456	90	0.0271042
457	90	0.0417848
458	90	0.00253795
459	90	0.0431849
460	90	0.0287792
461	90	0.0218545
462	90	0.0230567
463	0	-0.23403
464	0	0.0106576
465	0	-0.00777437
466	0	0.0239135
467	90	0.0156842
468	0	0.403346
469	0	-0.0145218
470	20	0.205916
471	10	0.19948
472	0	0.190395
473	0	0.164466
474	0	0.163021
475	0	0.182521
476	0	0.174354
477	0	0.167882
478	0	0.194679
479	10	0.192521
480	10	0.173211
481	10	0.174012
482	10	0.186583
483	10	0.177991
484	10	0.179076
485	10	0.206477
486	40	-0.00804549
487	40	-0.0107096
488	30	-0.033569
489	30	-0.0217596
490	30	-0.00798774
491	40	-0.0388399
492	40	-0.0339387
493	40	-0.00430513
494	50	-0.00864528
495	40	-0.0201377
496	40	-0.0134369
497	40	-0.0060277
498	50	-0.034029
499	50	-0.0307305
500	50	-0.0109372
501	10	0.196515
502	0	0.190382
503	0	0.160451
504	0	0.164861
505	0	0.190423
506	0	0.169451
507	0	0.171948
508	0	0.193998
509	10	0.189427
510	10	0.175049
511	10	0.176095
512	10	0.192204
513	10	0.175382
514	10	0.176639
515	10	0.206274
516	40	-0.00847202
517	30	-0.0299469
518	30	-0.0229488
519	30	-0.00455079
520	40	-0.0309048
521	40	-0.0326672
522	40	-0.00504259
523	40	-0.0274739
524	40	-0.0227479
525	40	0.00184167
526	50	-0.0290026
527	0	-0.248861
528	30	0.0179238
529	20	-0.0369935
530	10	-0.00946219
531	10	-0.0507614
532	0	-0.00861352
533	0	-0.0169021
534	0	-0.114126
535	0	-0.107897
536	0	-0.0304174
537	0	-0.0595466
538	0	-0.0545345
539	0	-0.0276175
540	0	-0.0179776
541	0	-0.0869392
542	0	-0.0769288
543	0	-0.018231
544	0	-0.0633996
545	0	-0.0641887
546	10	-0.0218739
547	10	-0.00818584
548	0	-0.0218287
549	0	-0.0918186
550	0	-0.0852799
551	0	-0.0239258
552	0	-0.0594
553	0	-0.0564329
554	10	-0.0257455
555	10	-0.0296797
556	0	-0.0843147
557	0	-0.0862782
558	10	-0.0255392
559	10	-0.0215119
560	10	-0.0580566
561	10	-0.0230066
562	10	-0.00973006
563	10	0.0113019
564	0	-0.0187831
565	0	-0.122662
566	0	-0.119372
567	0	-0.0261692
568	0	-0.0475855
569	0	-0.0695826
570	10	-0.0218709
571	10	0.0145258
572	0	-0.0930714
573	0	-0.0926699
574	10	-0.0237196
575	10	-0.0713965
576	10	-0.0576467
577	10	-0.084333
578	10	-0.0535539
579	10	-0.052851
580	0	-0.0885404
581	0	-0.094507
582	10	-0.0304507
583	10	-0.0565014
584	10	-0.0683432
585	10	0.00404144
586	10	-0.0554901
587	10	-0.0522925
588	10	-0.091357
589	10	-0.0462718
590	10	-0.0505796
591	10	-0.0247885
592	20	-0.0310629
593	30	0.0325766
594	20	0.0592108
595	20	0.0155684
596	10	0.0367238
597	10	-0.0734533
598	10	-0.0795056
599	10	0.0277982
600	10	0.00322626
601	10	-0.0144168
602	20	0.0338073
603	20	-0.0116451
604	10	-0.0371498
605	10	-0.0447915
606	20	0.0396408
607	20	-0.0273997
608	20	-0.0081004
609	20	0.0216928
610	20	0.0380167
611	20	-0.0109254
612	10	-0.0481866
613	10	-0.0396397
614	20	0.0309829
615	20	-0.00476801
616	20	0.00181479
617	20	-0.00549613
618	20	0.00991733
619	20	-0.011862
620	20	-0.0493877
621	20	0.00549025
622	20	0.00738106
623	30	0.0427259
624	30	0.0316228
625	20	0.020704
626	20	0.00936673
627	10	-0.0812614
628	10	-0.087067
629	20	0.0264078
630	20	0.0164148
631	20	-0.00653521
632	20	-0.0201387
633	20	0.02543
634	20	-0.0286438
635	20	-0.0309097
636	20	0.026544
637	20	-0.00571994
638	20	-0.0036592
639	30	0.0190293
640	30	0.0218415
641	20	0.015255
642	20	-0.00370072
643	20	-0.0621215
644	20	0.0205536
645	20	-0.0203166
646	20	-0.0202757
647	30	0.0233422
648	30	0.0247967
649	20	-0.070183
650	20	-0.0340564
651	30	0.0510531
652	30	-0.0114947
653	30	-0.0375201
654	30	0.0280346
655	30	-0.0747457
656	30	-0.0639071
657	20	-0.042386
658	20	-0.0260294
659	10	-0.0748227
660	10	-0.155149
661	10	-0.169281
662	10	-0.0688473
663	10	-0.103231
664	10	-0.116763
665	20	-0.0573462
666	20	-0.055321
667	10	-0.146211
668	10	-0.142755
669	20	-0.0612379
670	20	-0.111613
671	20	-0.113328
672	20	-0.0763477
673	20	-0.0267396
674	20	-0.0281821
675	10	-0.161086
676	10	-0.161561
677	20	-0.0647931
678	20	-0.0430407
679	20	-0.116969
680	20	-0.0502634
681	20	-0.0276265
682	20	-0.0980909
683	20	-0.152628
684	20	-0.085882
685	20	-0.0560977
686	20	-0.0964799
687	30	-0.0279908
688	30	-0.0684128
689	20	-0.00422198
690	20	-0.0424846
691	20	-0.168506
692	20	-0.162565
693	20	-0.0633921
694	20	-0.0861825
695	20	-0.10085
696	20	-0.0905434
697	20	-0.0540087
698	20	-0.063443
699	20	-0.134772
700	20	-0.0328149
701	20	-0.104365
702	20	-0.060665
703	30	-0.0785972
704	30	-0.0803544
705	20	-0.0312804
706	20	-0.0747987
707	20	-0.166466
708	20	-0.0402615
709	20	-0.090631
710	20	-0.0801828
711	30	-0.0301088
712	30	-0.0759275
713	20	-0.0700596
714	20	-0.0766509
715	30	-0.0491336
716	30	-0.112953
717	30	-0.0583923
718	30	-0.0743026
719	40	0.0244515
720	40	0.0142437
721	30	0.00825688
722	30	0.0250083
723	20	-0.101781
724	20	-0.103214
725	30	0.0206659
726	30	0.00121181
727	30	-0.0241495
728	30	0.0274296
729	30	-0.0101716
730	30	-0.0768589
731	30	-0.0620656
732	30	-0.00248803
733	30	-0.0436188
734	30	-0.0660133
735	40	0.0250069
736	40	0.0163448
737	30	0.0024773
738	30	-0.0428834
739	30	-0.0861964
740	30	0.00334028
741	30	0.00287074
742	30	-0.0287809
743	40	0.00818459
744	40	0.0270204
745	30	-0.0379056
746	30	-0.0520929
747	40	0.000368787
748	40	-0.0381491
749	40	-0.0112604
750	40	0.0029708
751	40	0.0158619
752	40	0.014994
753	30	0.0594192
754	30	-0.0215529
755	30	-0.106471
756	30	0.0137615
757	30	-0.0400757
758	30	0.0205146
759	40	0.0313323
760	40	0.0239798
761	30	-0.0266131
762	30	-0.0399645
763	40	-0.0181878
764	40	-0.0258253
765	40	-0.005486
766	40	0.0167216
767	40	0.0175352
768	40	0.0201036
769	30	-0.0692497
770	30	-0.0353818
771	40	0.00122396
772	40	-0.0329446
773	40	-0.0178218
774	40	0.0165359
775	40	0.0113544
776	40	-0.0921546
777	40	-0.0223792
778	40	0.0182503
779	40	-0.0252575
780	40	-0.0222968
781	50	0.00769876
782	70	0.0042252
783	60	0.0191897
784	60	-0.0272213
785	50	0.0181439
786	50	0.0140859
787	50	0.00639136
788	50	0.00158441
789	50	0.00812544
790	50	0.0124614
791	50	0.00297692
792	50	0.00661115
793	50	-0.0298988
794	50	4.20046e-05
795	50	0.000585676
796	50	0.0167802
797	50	-0.0228747
798	50	-0.00446243
799	60	-0.00265289
800	60	0.000764407
801	50	0.0177674
802	50	-0.0189518
803	50	-0.0161031
804	50	0.00892901
805	50	-0.00512391
806	50	-0.00886608
807	60	-0.040977
808	60	-0.0174748
809	50	-0.039861
810	50	-0.0154154
811	60	0.0079126
812	60	-0.0732163
813	60	-0.0283592
814	60	-0.000831462
815	60	-3.4479e-05
816	60	0.0034285
817	50	0.00719902
818	50	0.00234648
819	50	0.00211705
820	50	-0.000126996
821	50	-0.0379596
822	50	-0.00364748
823	60	0.0160054
824	60	-0.00220051
825	50	-0.0494951
826	50	-0.0067164
827	60	-0.0072364
828	60	-0.00712906
829	60	-0.00808033
830	60	-0.0262045
831	60	-0.0110588
832	60	-0.0101835
833	50	-0.0505882
834	50	-0.0170195
835	60	0.000881077
836	60	-0.0111734
837	60	-0.0335765
838	60	-0.0212324
839	60	-0.00177777
840	60	-0.00436783
841	60	-0.0327938
842	60	-0.00798037
843	60	-0.0252792
844	60	-0.00949699
845	70	-0.00980358
846	80	0.0248762
847	70	0.0372548
848	70	0.0117276
849	60	0.0232475
850	60	0.00730668
851	60	-0.00891552
852	60	0.0436232
853	60	0.0295136
854	60	0.0197295
855	70	0.0106638
856	70	-0.00751659
857	60	-0.0234316
858	60	0.00213804
859	70	0.0272302
860	70	0.00600187
861	70	0.000704651
862	70	0.0162841
863	70	0.0257945
864	70	0.0664781
865	60	-0.0131282
866	60	-0.0116099
867	70	-0.027501
868	70	0.0103742
869	70	0.0147848
870	70	0.000411613
871	70	0.0214681
872	70	0.0172037
873	70	-0.00701928
874	70	0.0295966
875	70	0.000465233
876	70	0.00856353
877	80	0.0222385
878	80	0.0281902
879	70	0.0164472
880	70	0.000937244
881	60	0.00122174
882	70	0.0147848
883	70	0.00114606
884	70	-0.0151429
885	70	0.00285613
886	70	0.0116682
887	70	0.0246254
888	70	0.000583758
889	70	0.00629494
890	70	0.00796563
891	70	0.0294886
892	80	0.0252247
893	80	0.0101406
894	70	0.0110204
895	70	-0.0066022
896	70	-0.0801828
897	70	0.0167276
898	70	-0.00577591
899	70	0.0088933
900	80	0.015228
901	80	0.0165343
902	70	-0.000755129
903	70	0.0239237
904	80	0.00953202
905	80	0.00238397
906	80	0.00184158
907	80	0.0129649
908	80	0.00606768
909	70	0.0276945
910	70	0.0267401
911	60	0.0357165
912	60	0.0512287
913	60	0.0358835
914	60	0.0176176
915	60	0.0287079
916	60	0.0219564
917	70	0.0248887
918	70	0.0491788
919	60	0.0390942
920	60	0.0373727
921	70	0.00340204
922	70	0.0326473
923	70	0.028678
924	70	0.0192817
925	70	0.0112085
926	70	0.0142279
927	60	-0.00252624
928	60	-0.00900508
929	70	-0.011656
930	70	-0.0426453
931	70	-0.00246238
932	70	0.0216593
933	70	0.00467889
934	70	-0.00801235
935	70	-0.0688696
936	70	0.00186441
937	70	0.00466265
938	70	-0.0414646
939	80	0.0100927
940	80	0.0438602
941	70	0.0331874
942	70	0.00309343
943	70	0.0414467
944	70	0.0631444
945	70	-0.00530364
946	70	0.0273743
947	70	-0.0425009
948	70	0.020704
949	70	0.0415649
950	70	0.0594192
951	70	-0.00370072
952	70	0.0229041
953	70	0.0481379
954	70	0.0142797
955	80	0.0464816
956	80	0.0149716
957	70	0.0167956
958	70	-0.00848323
959	70	-0.0634091
960	70	-0.00643398
961	70	0.0100391
962	70	0.0324475
963	80	0.00556748
964	80	0.00853231
965	70	0.0187588
966	70	-0.00212165
967	80	0.0144099
968	80	0.00869572
969	80	0.011522
970	80	0.0165149
971	90	0.0246845
972	80	0.0310116
973	80	-0.0154092
974	70	0.0136428
975	70	0.0354399
976	80	0.00603406
977	80	0.00870766
978	80	0.0414467
979	80	0.0336246
980	80	0.0230243
981	80	0.00747468
982	80	0.0274296
983	80	-0.0111741
984	80	0.0255263
985	80	0.00386726
986	90	0.0305139
987	90	0.0180171
988	80	0.0142382
989	80	-0.0280532
990	80	-0.0201611
991	80	-0.0138953
992	80	0.00568374
993	80	-0.0165595
994	90	0.0116303
995	90	0.016678
996	80	-0.0166938
997	80	0.00647876
998	90	0.016312
999	90	-0.0129773
1000	90	0.00189854
1001	90	0.0151532
1002	90	0.00988029
1003	80	0.0150965
1004	80	0.0592108
1005	80	0.0317942
1006	80	-0.0124656
1007	80	0.0197513
1008	80	0.0354023
1009	90	0.0192344
1010	90	-0.00832509
1011	80	0.0934052
1012	80	0.0488119
1013	90	0.0165639
1014	90	0.0513486
1015	90	0.0587256
1016	90	0.0216536
1017	90	0.0162693
1018	80	-0.00693106
1019	90	0.0188777
1020	90	0.00533705
1021	90	0.0172886
1022	90	0.00927052
1023	90	0.00802241
1024	90	0.000422258
1025	90	0.0237182
1026	90	0.0146177
1027	0	0.015508
1028	30	0.047924
1029	20	0.0581696
1030	10	-0.00054442
1031	0	-0.0352572
1032	0	-0.0783936
1033	0	-0.0684897
1034	0	-0.0754008
1035	0	-0.0782744
1036	0	-0.0739326
1037	0	-0.0643751
1038	0	-0.0663316
1039	0	-0.0664872
1040	0	-0.00183471
1041	0	-0.0194622
1042	0	-0.0289379
1043	0	-0.00417864
1044	0	0.00192375
1045	0	-0.0173362
1046	0	-0.00517808
1047	0	-0.0381813
1048	0	-0.0555521
1049	0	-0.0392784
1050	0	-0.0612564
1051	0	-0.0403902
1052	0	-0.0361047
1053	0	-0.0334276
1054	0	-0.0383852
1055	10	-0.0302435
1056	10	0.00503998
1057	10	0.00587909
1058	10	0.00259725
1059	10	0.0115931
1060	10	-0.00121826
1061	10	-0.0153312
1062	10	-0.0352032
1063	10	-0.0141357
1064	10	0.000110305
1065	0	-0.0116937
1066	0	-0.0152389
1067	10	0.00762994
1068	10	-0.00869047
1069	10	-0.00255314
1070	10	-0.0105635
1071	10	0.00216369
1072	10	0.0326252
1073	10	0.0482036
1074	10	0.0343721
1075	10	0.0255404
1076	10	0.0606453
1077	10	-0.0439069
1078	10	-0.022531
1079	10	-0.000911649
1080	10	-0.0154132
1081	10	-0.0119475
1082	10	0.00470821
1083	10	-0.0116321
1084	10	-0.00402811
1085	10	-0.0148163
1086	20	0.00728668
1087	20	0.0168379
1088	20	0.033886
1089	20	0.00349287
1090	20	0.0124762
1091	20	-0.0169583
1092	20	0.0250799
1093	20	-0.00832039
1094	10	-0.0239156
1095	10	-0.0526324
1096	10	-0.115209
1097	10	-0.107878
1098	10	-0.1057
1099	10	-0.0997653
1100	10	-0.110604
1101	10	-0.114209
1102	10	-0.114607
1103	10	-0.0360428
1104	10	-0.0326725
1105	10	-0.0328675
1106	10	-0.0250509
1107	10	-0.0169806
1108	10	-0.0178915
1109	10	-0.00984624
1110	10	-0.063403
1111	10	-0.00567823
1112	10	-0.0722454
1113	10	-0.0716067
1114	10	-0.0830329
1115	10	-0.0538324
1116	10	-0.0669774
1117	10	-0.0345028
1118	20	-0.00947494
1119	20	0.00863371
1120	20	-0.014666
1121	20	-0.0115417
1122	20	-0.0253158
1123	20	-0.00350419
1124	20	0.0454033
1125	20	-0.00901969
1126	20	-0.0248712
1127	10	-0.0271211
1128	10	-0.0426479
1129	20	-0.0220393
1130	20	-0.0326421
1131	20	-0.0241038
1132	20	-0.0640274
1133	20	0.00895669
1134	20	-0.00604503
1135	20	0.0240029
1136	20	-0.0190041
1137	20	0.0107451
1138	20	0.0108515
1139	20	0.0165568
1140	20	-0.000158784
1141	20	-0.0259665
1142	20	-0.00894484
1143	20	-0.0171701
1144	20	-0.0390398
1145	20	-0.0427995
1146	20	0.0156677
1147	20	-0.00743181
1148	30	0.0339514
1149	30	0.0265766
1150	30	0.00106672
1151	30	0.0222717
1152	30	0.0353722
1153	30	-0.00310644
1154	30	0.033145
1155	30	-0.00856522
1156	30	-0.0861121
1157	20	-0.0545563
1158	10	-0.119322
1159	10	-0.142558
1160	10	-0.160193
1161	10	-0.152502
1162	10	-0.140322
1163	10	-0.15838
1164	10	-0.143501
1165	10	-0.155644
1166	20	-0.0489641
1167	20	-0.111163
1168	20	-0.0934304
1169	20	-0.122008
1170	20	-0.0868085
1171	20	-0.0984376
1172	20	-0.0876462
1173	20	-0.0734788
1174	20	-0.110512
1175	20	-0.133204
1176	20	-0.131763
1177	20	-0.125134
1178	20	-0.060414
1179	20	-0.133682
1180	20	-0.096425
1181	20	-0.0813622
1182	20	-0.0685482
1183	20	-0.0892723
1184	20	-0.0752686
1185	20	-0.0650968
1186	20	-0.082539
1187	30	-0.0596104
1188	30	-0.0185348
1189	20	-0.10034
1190	20	-0.0525387
1191	20	-0.0764741
1192	20	-0.0662311
1193	20	-0.0751625
1194	20	-0.0775771
1195	20	-0.0714363
1196	20	-0.0777748
1197	30	-0.0192365
1198	30	-0.0307202
1199	30	-0.0263229
1200	30	-0.0157833
1201	30	-0.0472484
1202	30	-0.0603976
1203	30	-0.0279336
1204	30	-0.0603258
1205	30	-0.0475055
1206	30	-0.0405237
1207	30	-0.0806165
1208	30	-0.0394515
1209	30	-0.0279657
1210	30	-0.0567015
1211	30	-0.0274407
1212	30	-0.0290624
1213	30	-0.0453034
1214	30	-0.0157663
1215	30	-0.0449884
1216	30	-0.0160672
1217	30	-0.000482574
1218	30	-0.011756
1219	40	-0.055746
1220	30	-0.0796275
1221	20	-0.103436
1222	20	-0.0990732
1223	20	-0.143291
1224	20	-0.14297
1225	20	-0.153775
1226	20	-0.081218
1227	20	-0.154747
1228	20	-0.0662534
1229	30	-0.0634228
1230	30	-0.0716796
1231	30	-0.08421
1232	30	-0.112465
1233	30	-0.0200628
1234	30	-0.0477304
1235	30	-0.0386774
1236	30	-0.115305
1237	30	-0.0738662
1238	30	-0.0689496
1239	30	-0.125129
1240	30	-0.0783878
1241	30	-0.0543775
1242	30	-0.056614
1243	30	-0.082761
1244	30	-0.0688926
1245	30	-0.0378245
1246	30	-0.0580665
1247	30	-0.0326836
1248	30	-0.0751207
1249	30	-0.0351131
1250	40	-0.0621731
1251	40	-0.0149666
1252	30	-0.0697125
1253	30	-0.0319493
1254	30	-0.0576558
1255	30	-0.0626344
1256	30	-0.0226413
1257	30	-0.0068529
1258	30	-0.0494948
1259	30	-0.0276444
1260	40	0.00205004
1261	40	-0.0258782
1262	40	-0.0486509
1263	40	-0.02273
1264	40	-0.0118417
1265	40	-0.0265911
1266	40	-0.0179672
1267	40	-0.0433078
1268	40	-0.0661401
1269	40	-0.0231104
1270	40	-0.0290827
1271	40	-0.0529545
1272	40	-0.0526657
1273	40	-0.0423301
1274	40	-0.0363781
1275	40	-0.000316324
1276	40	-0.00541261
1277	40	0.0168399
1278	40	-0.00463577
1279	40	0.00737671
1280	40	-0.000770796
1281	40	-0.000628185
1282	70	-0.0125217
1283	60	-0.0726594
1284	50	-0.047995
1285	50	-0.0613633
1286	50	-0.0862862
1287	50	-0.0877954
1288	50	-0.0773491
1289	50	-0.0750012
1290	50	-0.0819109
1291	50	-0.0861437
1292	50	-0.0738965
1293	50	-0.0368691
1294	50	-0.0566035
1295	50	-0.0537537
1296	50	-0.0750164
1297	50	-0.0678427
1298	50	-0.061119
1299	50	-0.0319618
1300	60	-0.101576
1301	50	-0.0962802
1302	50	-0.0740595
1303	50	-0.11001
1304	50	-0.0857236
1305	50	-0.0222844
1306	50	-0.0897111
1307	60	-0.0863079
1308	60	-0.0754029
1309	60	-0.0551746
1310	60	-0.0547422
1311	60	-0.0124642
1312	60	-0.058156
1313	60	-0.0591504
1314	60	-0.0708928
1315	60	-0.00352691
1316	60	-0.0755004
1317	60	-0.025345
1318	60	-0.0343276
1319	60	-0.0466865
1320	60	-0.0422977
1321	60	-0.0377128
1322	60	-0.0259021
1323	60	0.0100357
1324	60	-0.0115977
1325	60	-0.047777
1326	60	-0.013186
1327	60	0.00896402
1328	60	-0.00805612
1329	60	-0.0199901
1330	60	0.0117189
1331	60	-0.0615047
1332	60	-0.0580863
1333	60	-0.0821428
1334	60	-0.0530627
1335	60	-0.0211516
1336	60	-0.0135479
1337	60	0.00932119
1338	60	-0.0483705
1339	70	-0.0169457
1340	70	-0.0593679
1341	70	-0.00886915
1342	70	-0.00921919
1343	70	-0.0061532
1344	70	-0.0124665
1345	70	-0.00145155
1346	70	-0.0508301
1347	60	-0.0465217
1348	60	-0.0553178
1349	60	-0.0672815
1350	60	-0.105847
1351	60	-0.0796155
1352	60	-0.0896448
1353	60	-0.0617092
1354	60	-0.0882911
1355	60	-0.0619137
1356	60	-0.0323052
1357	60	-0.0415293
1358	60	-0.0552816
1359	60	-0.054244
1360	60	-0.0684321
1361	60	-0.0753023
1362	60	-0.0512502
1363	70	-0.0688887
1364	60	-0.0352652
1365	60	-0.0748469
1366	60	-0.0757273
1367	60	-0.0684464
1368	60	-0.0650494
1369	60	-0.05551
1370	70	-0.0751329
1371	70	-0.0412768
1372	70	-0.0144896
1373	70	-0.0601644
1374	70	-0.0169546
1375	70	-0.035414
1376	70	-0.0247879
1377	70	-0.0365989
1378	70	0.00153884
1379	70	-0.0368249
1380	70	-0.0730201
1381	70	-0.0331312
1382	70	-0.05551
1383	70	-0.0516391
1384	70	-0.0782192
1385	70	-0.0225432
1386	70	-0.00264804
1387	70	-0.002618
1388	70	-0.0226216
1389	70	-0.00173234
1390	70	0.000889998
1391	70	0.0074843
1392	70	-0.00150294
1393	70	-0.0460064
1394	70	-0.0397792
1395	70	-0.019344
1396	70	-0.0567015
1397	70	-0.0119199
1398	70	-0.0443782
1399	70	-0.0607918
1400	70	-0.0497889
1401	80	0.00584005
1402	80	-0.013299
1403	80	-0.00148594
1404	80	0.00265478
1405	80	0.00352686
1406	80	0.00316384
1407	80	-0.0138039
1408	80	0.0110898
1409	70	0.0145653
1410	70	-0.00720824
1411	60	-0.0104082
1412	60	0.017263
1413	60	0.0103344
1414	60	0.0187971
1415	60	-0.0278286
1416	60	0.00303036
1417	70	0.000588136
1418	70	0.0239056
1419	70	-0.00380328
1420	70	0.00764923
1421	70	-0.0331406
1422	70	-0.0269066
1423	70	-0.0373557
1424	70	-0.0102436
1425	70	-0.0037951
1426	70	0.0260091
1427	70	-0.0405948
1428	70	-0.00357534
1429	70	-0.029858
1430	70	-0.0115291
1431	70	-0.0577318
1432	70	-0.0292955
1433	70	0.00641017
1434	70	-0.0037677
1435	70	-0.0395153
1436	70	-0.0307627
1437	80	0.0135329
1438	80	-0.0106233
1439	80	-0.000263658
1440	80	0.0200555
1441	70	-0.000536324
1442	70	0.015346
1443	70	-0.00313674
1444	70	-0.00113929
1445	70	-0.0128117
1446	70	-0.0182982
1447	70	-0.0280586
1448	70	-0.00901969
1449	80	0.0176826
1450	80	-0.0319493
1451	80	-0.00894484
1452	80	-0.0292198
1453	80	0.0157357
1454	80	-0.0261334
1455	80	0.0152304
1456	80	0.0103035
1457	80	-0.000481566
1458	80	-0.0366873
1459	80	-0.0188443
1460	80	-0.0141392
1461	80	-0.0035538
1462	80	-0.0267673
1463	80	-0.00381073
1464	80	-0.00543679
1465	80	0.00651379
1466	80	-0.0257285
1467	80	0.00948739
1468	80	-0.00246255
1469	80	-0.00171913
1470	90	-0.012366
1471	80	-0.0177506
1472	80	-0.00764845
1473	70	-0.0247767
1474	70	-0.0153213
1475	70	-0.0164915
1476	70	-0.0511925
1477	70	-0.000843387
1478	70	-0.00313674
1479	80	-0.025262
1480	80	-0.0161412
1481	80	-0.00259264
1482	80	-0.0662534
1483	80	-0.0110675
1484	80	-0.0181622
1485	80	-0.0494675
1486	80	-0.0139679
1487	80	-0.0182393
1488	80	0.00298008
1489	80	-0.0135082
1490	80	-0.0208699
1491	80	-0.0352565
1492	80	-0.0158295
1493	80	0.00685765
1494	80	-0.000378518
1495	80	-0.013453
1496	80	-0.0112728
1497	80	-0.00724989
1498	80	-0.00382274
1499	90	-0.0160497
1500	90	-0.00335305
1501	90	-0.0066911
1502	80	-0.00599057
1503	80	-0.00341099
1504	80	-0.0239156
1505	80	-0.022689
1506	80	0.00370548
1507	80	-0.0100125
1508	80	-0.00464518
1509	80	-0.00797182
1510	90	0.0065779
1511	90	-0.00390202
1512	90	-0.0152859
1513	90	-0.00729242
1514	90	0.00150173
1515	90	-0.00410619
1516	90	0.00142735
1517	90	-0.00238965
1518	90	-0.0145465
1519	90	-0.0179897
1520	90	-0.00404093
1521	90	-0.0133021
1522	90	0.00689375
1523	90	-0.00670866
1524	90	-0.00499992
1525	90	-0.0153558
1526	90	-0.00618621
1527	30	-0.130412
1528	10	-0.104479
1529	10	-0.0988375
1530	0	-0.113703
1531	0	-0.124959
1532	0	-0.129785
1533	0	-0.121311
1534	0	-0.128009
1535	0	-0.137627
1536	0	-0.112882
1537	0	-0.111708
1538	0	-0.107169
1539	0	-0.108506
1540	0	-0.100742
1541	0	-0.102869
1542	10	-0.131064
1543	10	-0.0997456
1544	10	-0.102876
1545	10	-0.139558
1546	0	-0.15656
1547	0	-0.156307
1548	0	-0.138217
1549	0	-0.158725
1550	10	-0.143121
1551	10	-0.130783
1552	10	-0.129624
1553	10	-0.0983589
1554	10	-0.126137
1555	10	-0.117525
1556	10	-0.112331
1557	10	-0.11395
1558	10	-0.138834
1559	10	-0.129963
1560	30	-0.1288
1561	20	-0.138266
1562	20	-0.167972
1563	10	-0.147811
1564	10	-0.149406
1565	20	-0.140881
1566	20	-0.150984
1567	20	-0.152747
1568	20	-0.151452
1569	20	-0.121698
1570	20	-0.132703
1571	20	-0.12986
1572	20	-0.130768
1573	20	-0.121177
1574	20	-0.132082
1575	30	-0.128157
1576	30	-0.167141
1577	20	-0.168704
1578	20	-0.186524
1579	20	-0.160943
1580	20	-0.15369
1581	20	-0.173582
1582	20	-0.168426
1583	30	-0.169572
1584	30	-0.127463
1585	30	-0.130706
1586	30	-0.116337
1587	30	-0.12101
1588	30	-0.136622
1589	30	-0.136468
1590	30	-0.129503
1591	40	-0.0534404
1592	40	-0.0706486
1593	30	-0.108566
1594	30	-0.12087
1595	20	-0.135387
1596	20	-0.131907
1597	30	-0.118319
1598	30	-0.112841
1599	30	-0.130768
1600	30	-0.113165
1601	30	-0.0707361
1602	30	-0.0722174
1603	30	-0.0779419
1604	30	-0.0638416
1605	30	-0.0601107
1606	30	-0.0877264
1607	40	-0.0630335
1608	40	-0.108034
1609	30	-0.115168
1610	30	-0.135556
1611	30	-0.129895
1612	30	-0.129064
1613	30	-0.105881
1614	30	-0.123711
1615	40	-0.0899494
1616	40	-0.0869352
1617	40	-0.075178
1618	40	-0.0764971
1619	40	-0.0642556
1620	40	-0.0896742
1621	40	-0.0835469
1622	40	-0.0739389
1623	50	0.00994236
1624	50	-0.0369693
1625	40	-0.0710378
1626	40	-0.0984248
1627	40	-0.0875561
1628	40	-0.0835339
1629	50	-0.0367362
1630	50	-0.0646107
1631	50	-0.0479097
1632	50	-0.0193597
1633	50	-0.0188277
1634	50	-0.0186647
1635	50	-0.0264415
1636	50	-0.0354593
1637	50	-0.00755887
1638	50	-0.000621486
1639	50	-0.0408268
1640	50	-0.0803661
1641	50	-0.117348
1642	50	-0.10598
1643	50	-0.077236
1644	50	-0.0666831
1645	50	-0.0625249
1646	50	-0.0459913
1647	60	-0.00237525
1648	50	-0.0419881
1649	50	-0.0361107
1650	60	-0.0270288
1651	60	-0.0262924
1652	60	-0.018604
1653	60	-0.00512763
1654	50	0.00706466
1655	40	-0.0205967
1656	40	-0.0255533
1657	30	-0.0417357
1658	30	-0.027678
1659	30	-0.0352196
1660	30	-0.0238097
1661	30	-0.020597
1662	30	-0.0419428
1663	40	-0.04197
1664	40	-0.0348902
1665	40	-0.0375904
1666	40	-0.0223154
1667	40	-0.0415774
1668	40	-0.0326577
1669	40	-0.036446
1670	40	-0.0307779
1671	40	0.0136855
1672	40	-0.000193908
1673	40	0.00932729
1674	40	0.0155867
1675	40	0.0135645
1676	40	0.00929123
1677	40	0.0163408
1678	40	0.0287379
1679	40	0.0124974
1680	40	0.00228567
1681	40	-0.00435049
1682	40	0.00704362
1683	50	0.00938987
1684	50	0.0196684
1685	50	0.00796644
1686	60	-0.0379482
1687	60	-0.0520157
1688	50	-0.034061
1689	50	-0.0357525
1690	50	-0.051842
1691	50	-0.0485986
1692	50	-0.0440307
1693	50	-0.0338088
1694	60	-0.0536969
1695	60	-0.0468244
1696	60	-0.0455948
1697	60	-0.0373602
1698	60	-0.053629
1699	60	-0.0404918
1700	60	-0.017961
1701	60	-0.0441546
1702	60	-0.0173344
1703	60	-0.0067686
1704	60	-0.00552833
1705	60	0.0039434
1706	60	-0.0247492
1707	60	-0.00920999
1708	60	-0.0217769
1709	60	-0.00686037
1710	60	-0.0128302
1711	60	-0.0153312
1712	60	-0.0255247
1713	60	-0.00168966
1714	70	-0.0273527
1715	70	-0.0192445
1716	70	-0.00596731
1717	70	-0.0280535
1718	60	-0.0470813
1719	60	-0.019279
1720	60	-0.0232181
1721	60	-0.0415675
1722	60	-0.0361993
1723	60	-0.0365671
1724	60	-0.0331895
1725	60	-0.0238658
1726	70	-0.0248054
1727	60	-0.0150601
1728	60	-0.0184843
1729	70	-0.0280207
1730	70	-0.0279087
1731	70	-0.0452833
1732	70	-0.0111499
1733	70	-0.00728044
1734	70	-0.00185315
1735	60	-0.02435
1736	60	-0.0267812
1737	70	-0.0251936
1738	70	-0.0058615
1739	70	0.00680945
1740	70	-0.0113585
1741	70	-0.00258719
1742	70	-0.00434187
1743	70	-0.0084709
1744	70	-0.0117606
1745	70	-0.00195607
1746	70	0.00301169
1747	80	-0.0035415
1748	80	-0.0214022
1749	80	-0.0286234
1750	80	-0.0426863
1751	80	-0.0544262
1752	80	-0.0355337
1753	80	-0.0383223
1754	80	-0.0333806
1755	80	-0.0176037
1756	90	-0.0104658
1757	80	-0.0166454
1758	80	-0.013968
1759	90	-0.00241844
1760	90	-0.00349177
1761	90	-0.00190854
1762	90	-0.00468149
1763	90	-0.0120527
1764	80	-0.0110156
1765	80	-0.0123943
1766	90	0.00188383
1767	90	-0.0302256
1768	90	-0.0236697
1769	90	-0.00198696
1770	90	-0.00410178
1771	90	-0.00206052
1772	90	-0.00102095
1773	90	-0.0100662
1774	0	0.0283658
1775	30	0.0121883
1776	10	0.0334981
1777	0	0.0632501
1778	10	0.047462
1779	40	0.00140646
1780	30	0.0199536
1781	40	0.0268471
1782	50	-0.00563428
1783	40	-0.036633
1784	50	-0.0378479
1785	70	-0.0441751
1786	30	-0.00974833
1787	10	0.0185601
1788	0	0.0219312
1789	10	-0.000719159
1790	50	0.0198905
1791	30	-0.00901364
1792	50	-0.0271956
1793	50	0.147054
1794	30	0.137875
1795	50	-0.00606926
1796	70	0.13234
1797	0	-0.0274468
1798	0	-0.0564477
1799	0	0.26433
1800	0	0.0148285
1801	0	0.251089
1802	0	0.259491
1803	30	0.1904
1804	30	0.0558769
1805	0	0.262871
1806	0	-0.0258839
1807	0	0.0342301
1808	10	0.0655537
1809	90	-0.00479394
1810	0	-0.132836
1811	0	-0.130919
1812	10	-0.0678407
1813	90	-0.0689907
1814	0	-0.140309
1815	0	-0.114303
1816	0	0.0157834
1817	90	0.038712
1818	0	-0.126662
1819	0	0.0457455
1820	10	-0.00784024
1821	80	0.0397767
1822	0	-0.00464428
1823	0	-0.065857
1824	10	0.0125224
1825	90	-0.0299083
1826	0	0.134699
1827	0	0.114759
1828	10	0.161107
1829	90	0.133479
1830	0	-0.219326
1831	0	-0.150977
1832	10	-0.0444526
1833	90	-0.0380214
1834	0	-0.155397
1835	0	-0.129204
1836	0	-0.869502
1837	10	0.373708
1838	0	0.39065
1839	10	0.0453952
1840	80	0.129255
1841	10	0.0599364
1842	0	0.00460566
1843	0	0.00257768
1844	10	0.0546544
1845	10	-0.00306684
1846	10	0.0309405
1847	20	0.0179487
1848	70	0.0681249
1849	60	0.0261898
1850	80	0.0209736
1851	80	0.0347157
1852	0	-0.0983961
1853	40	NA
1854	10	NA
1855	0	NA
1856	20	NA
1857	10	NA
1858	0	NA
1859	20	NA
1860	70	NA
1861	50	NA
1862	80	NA
1863	50	NA
1864	0	-0.447793
1865	0	-0.413021
1866	0	-0.39643
1867	0	-0.618111
1868	0	-0.526621
1869	0	-0.525336
1870	0	-0.559916
1871	0	-0.516986
1872	0	-0.551565
1873	0	-0.560259
1874	0	-0.561056
1875	0	-0.448367
1876	0	-0.630724
1877	0	-0.516138
1878	0	-0.567684
1879	0	-0.595926
1880	0	-0.454123
1881	0	-0.549822
1882	0	-0.570949
1883	0	-0.552143
1884	0	-0.275955
1885	0	-0.44392
1886	0	-0.540052
1887	0	-0.3919
1888	0	-0.453551
1889	0	-0.514744
1890	0	-0.447722
1891	0	-0.383096
1892	0	-0.419318
1893	0	-0.46209
1894	0	-0.411288
1895	0	-0.415216
1896	0	-0.40999
1897	0	-0.393704
1898	0	-0.483249
1899	0	-0.470616
1900	0	-0.417868
1901	0	-0.440728
1902	0	-0.536693
1903	0	-0.451338
1904	0	-0.232326
1905	0	-0.377233
1906	0	-0.367247
1907	0	-0.453033
1908	0	-0.437527
1909	0	-0.469716
1910	0	-0.35582
1911	0	-0.512883
1912	0	-0.534201
1913	0	-0.573663
1914	0	-0.453849
1915	0	-0.39788
1916	0	-0.371265
1917	0	-0.448261
1918	0	-0.563588
1919	0	-0.384834
1920	0	-0.388989
1921	0	-0.366938
1922	0	-0.520997
1923	0	-0.460826
1924	0	-0.286752
1925	0	-0.443985
1926	0	-0.281629
1927	0	-0.359389
1928	0	-0.26718
1929	0	-0.195498
1930	0	-0.206675
1931	0	-0.264232
1932	0	-0.243312
1933	0	-0.354532
1934	0	-0.31187
1935	0	-0.408323
1936	0	-0.193971
1937	0	-0.40575
1938	0	-0.411308
1939	0	-0.241666
1940	0	-0.152317
1941	0	-0.314422
1942	0	-0.384819
1943	0	-0.26471
1944	0	-0.150805
1945	0	-0.329862
1946	0	-0.375532
1947	0	-0.244585
1948	0	-0.459218
1949	0	-0.255439
1950	0	-0.322524
1951	0	-0.324799
1952	0	-0.35751
1953	0	-0.120189
1954	0	-0.371688
1955	0	-0.498435
1956	0	-0.246995
1957	0	-0.236475
1958	0	-0.184152
1959	0	-0.458733
1960	0	-0.137922
1961	0	-0.39585
1962	0	-0.299379
1963	0	-0.406467
1964	0	-0.247003
1965	0	-0.204365
1966	0	-0.131343
1967	0	-0.199993
1968	0	-0.217373
1969	0	-0.259602
1970	0	-0.389907
1971	0	-0.291786
1972	0	-0.383555
1973	0	-0.34825
1974	0	-0.314283
1975	0	-0.287355
1976	0	-0.326549
1977	0	-0.456639
1978	0	-0.254633
1979	0	-0.238979
1980	0	-0.274966
1981	0	-0.205568
1982	10	-0.0940663
1983	10	-0.233429
1984	10	-0.262377
1985	10	-0.335213
1986	10	-0.208234
1987	10	-0.217567
1988	10	-0.117084
1989	10	-0.281513
1990	10	-0.278375
1991	10	-0.140404
1992	10	-0.155991
1993	10	-0.169851
1994	10	-0.390025
1995	10	-0.0257706
1996	10	-0.281315
1997	10	-0.135209
1998	10	-0.20845
1999	10	-0.0964108
[truncated: 39,210 more rows]

## Sheet: Figure 3
Aisle	Food_Type	plot_colour	Tot_env_100g_scaled	Tot_env_100g_scaled_se
Sports & Energy Drinks	Beverages	#0072b2	0.213287	0.0279047
Fizzy Drinks & Cola	Beverages	#0072b2	0.226234	0.0123307
Kids & Lunchbox Drinks	Beverages	#0072b2	0.309788	0.0431471
Premium Drinks & Mixers	Beverages	#0072b2	0.425796	0.0254645
Squash & Cordial	Beverages	#0072b2	0.459525	0.0345115
Juices & Smoothies	Beverages	#0072b2	0.70154	0.0303911
Milkshake	Beverages	#0072b2	1.32053	0.0880492
Hot Chocolate & Malted Drinks	Beverages	#0072b2	3.05625	0.27105
Tea	Beverages	#0072b2	5.44443	0.154479
Hot Drinks	Beverages	#0072b2	5.91047	0.13117
Coffee	Beverages	#0072b2	6.39321	0.175893
Fresh Salad & Dips	Fruit, Vegetables, and Nuts	#009e73	1.28	0.0504811
Vegetables	Fruit, Vegetables, and Nuts	#009e73	1.31114	0.0583525
Fresh Fruit	Fruit, Vegetables, and Nuts	#009e73	1.33077	0.0804904
Nuts, Dried Fruit & Nutrient Powders	Fruit, Vegetables, and Nuts	#009e73	7.79124	0.51732
Wraps, Pittas, Naan & Thins	Cereal Grains and Bread	#e69f00	0.850418	0.0829065
Bread & Rolls	Cereal Grains and Bread	#e69f00	0.926913	0.0181421
Crumpets, Muffins & Pancakes	Cereal Grains and Bread	#e69f00	1.19978	0.135182
From our Bakery	Cereal Grains and Bread	#e69f00	1.24791	0.103624
Bakery Free From	Cereal Grains and Bread	#e69f00	1.59216	0.0704099
Breakfast Cereals	Cereal Grains and Bread	#e69f00	1.75655	0.0480129
Crackers & Crispbreads	Cereal Grains and Bread	#e69f00	2.14477	0.119251
Dried Cereal Grains	Cereal Grains and Bread	#e69f00	2.53616	0.0863702
Roasted Potatoes, Chips, Onion Rings, & Rice	Snacks	#b79268	0.564356	0.0238801
Olives, Antipasti, Pickles & Chutney	Snacks	#b79268	0.976556	0.0639127
Crisps, Snacks & Popcorn	Snacks	#b79268	2.31532	0.252961
Chocolate	Snacks	#b79268	3.50417	0.0564766
Teacakes, Fruit Loaves & Scones	Desserts	#cc79a7	1.01055	0.0512086
Desserts	Desserts	#cc79a7	1.27196	0.0518248
Frozen Desserts	Desserts	#cc79a7	1.65843	0.0452127
Chilled Desserts	Desserts	#cc79a7	1.74882	0.0521112
Cakes, Cake Bars, Slices & Pies	Desserts	#cc79a7	1.82602	0.0379754
Sweets, Mints & Chewing Gum	Desserts	#cc79a7	1.84501	0.0594474
Croissants, Brioche & Pastries	Desserts	#cc79a7	1.91484	0.245393
Biscuits & Cereal Bars	Desserts	#cc79a7	2.05959	0.0517886
Doughnuts, Cookies & Muffins	Desserts	#cc79a7	2.74367	0.466191
Table Sauce, Marinade & Dressing	Cooking Accessories	#000000	0.87217	0.0251902
Cooking Sauces & Meal Kits	Cooking Accessories	#000000	1.20128	0.0462845
Sugar & Sweeteners	Cooking Accessories	#000000	1.56557	0.140355
Cooking Ingredients	Cooking Accessories	#000000	2.34961	0.119487
Jams & Savoury Spreads	Cooking Accessories	#000000	4.07397	0.385125
Home Baking	Cooking Accessories	#000000	4.90402	0.414623
Frozen Breakfast, Fruit & Pastry	Prepared Foods	#d55e00	1.67012	0.114078
Soup, Sandwiches & Salad Pots	Prepared Foods	#d55e00	1.77755	0.0964188
Pizza & Garlic Bread	Prepared Foods	#d55e00	2.11236	0.108874
Yorkshire Puddings	Prepared Foods	#d55e00	2.14779	0.834604
Gluten Free Range	Prepared Foods	#d55e00	2.46916	0.141976
Tins, Cans & Packets	Prepared Foods	#d55e00	2.63549	0.115589
Frozen World Foods & Halal	Prepared Foods	#d55e00	2.66284	0.482016
World Foods	Prepared Foods	#d55e00	2.70886	0.120807
Easy Entertaining	Prepared Foods	#d55e00	2.78136	0.310311
Sausage Rolls & Party Food	Prepared Foods	#d55e00	2.7821	0.376333
Ready Meals	Prepared Foods	#d55e00	3.16974	0.146011
Pies, Quiches & Party Food	Prepared Foods	#d55e00	4.5798	0.311279
Dairy Alternatives	Dairy, Fish, and Meat	#ed2939	1.37414	0.218627
Yoghurts	Dairy, Fish, and Meat	#ed2939	1.54581	0.0399745
Meat Alternatives	Dairy, Fish, and Meat	#ed2939	1.57624	0.062471
Milk, Butter & Eggs	Dairy, Fish, and Meat	#ed2939	1.69485	0.152047
Fish & Seafood	Dairy, Fish, and Meat	#ed2939	6.0966	0.172173
Cheese	Dairy, Fish, and Meat	#ed2939	7.57938	0.302893
Deli Meat and Cheese	Dairy, Fish, and Meat	#ed2939	9.13131	0.796121
Meat	Dairy, Fish, and Meat	#ed2939	10.0374	0.475511
Beef and Lamb	Dairy, Fish, and Meat	#ed2939	34.7206	2.01717

## Sheet: Figures 4, S15
Aisle	Tot_env_100g_scaled	NutriScore_Scaled	Colour
Bakery Free From	1.59216	2.91453	#5f6ac1
Beef and Lamb	34.7206	2.5	#bb8c3c
Biscuits & Cereal Bars	2.05959	4.29792	#ba494e
Bread & Rolls	0.926913	1.13445	#6cad5e
Breakfast Cereals	1.75655	2.11552	#6cad5e
Cakes, Cake Bars, Slices & Pies	1.82602	4.43972	#ba494e
Cheese	7.57938	3.73846	#ba494e
Chilled Desserts	1.74882	3.65217	#5f6ac1
Chocolate	3.50417	4.76786	#ba494e
Coffee	6.39321	2.63103	#bb8c3c
Cooking Ingredients	2.34961	3.11035	#ba494e
Cooking Sauces & Meal Kits	1.20128	2.65679	#6cad5e
Crackers & Crispbreads	2.14477	2.90598	#ba494e
Crisps, Snacks & Popcorn	2.31532	3.32763	#ba494e
Croissants, Brioche & Pastries	1.91484	3.90625	#ba494e
Crumpets, Muffins & Pancakes	1.19978	3.33333	#5f6ac1
Dairy Alternatives	1.37414	1.96552	#6cad5e
Deli Meat and Cheese	9.13131	2.7963	#ba494e
Desserts	1.27196	2.98611	#5f6ac1
Doughnuts, Cookies & Muffins	2.74367	3.86667	#ba494e
Dried Fruit, Nuts, Nutrient Powders & Seeds	7.79124	2.52695	#bb8c3c
Dried Pasta, Rice, Noodles & Cous Cous	2.53616	1.42563	#bb8c3c
Easy Entertaining	2.78136	2.72603	#bb8c3c
Fish & Seafood	6.0966	1.84926	#bb8c3c
Fizzy Drinks & Cola	0.226234	3.48993	#5f6ac1
Fresh Fruit and Nuts	1.33077	1.56818	#6cad5e
Fresh Salad & Dips	1.28	1.45588	#6cad5e
Fresh Soup, Sandwiches & Salad Pots	1.77755	1.59124	#6cad5e
From our Bakery	1.24791	2.58	#6cad5e
Frozen Breakfast, Fruit & Pastry	1.67012	2.03333	#6cad5e
Frozen Chips, Onion Rings, Potatoes & Rice	0.564356	1.54167	#6cad5e
Frozen Desserts, Ice Cream & Ice Lollies	1.65843	3.41994	#5f6ac1
Frozen Party Food & Sausage Rolls	2.7821	2.76471	#bb8c3c
Frozen World Foods & Halal	2.66284	2.47619	#bb8c3c
Frozen Yorkshire Puddings & Stuffing	2.14779	1.71429	#bb8c3c
Gluten Free Range	2.46916	2.97382	#ba494e
Home Baking	4.90402	3.46281	#ba494e
Hot Chocolate & Malted Drinks	3.05625	4.70968	#ba494e
Hot Drinks	5.91047	2.83333	#ba494e
Jams, Sweet & Savoury Spreads	4.07397	3.44898	#ba494e
Juices & Smoothies	0.70154	3.16923	#5f6ac1
Kids & Lunchbox Drinks	0.309788	2.74194	#6cad5e
Meat	10.0374	2.69222	#bb8c3c
Meat Alternatives	1.57624	1.48344	#6cad5e
Milk, Butter & Eggs	1.69485	3.05579	#5f6ac1
Milkshake	1.32053	4.63158	#5f6ac1
Olives, Antipasti, Pickles & Chutneys	0.976556	2.79144	#6cad5e
Pies, Quiches & Party Food	4.5798	3.1701	#ba494e
Pizza & Garlic Bread	2.11236	2.13636	#bb8c3c
Premium Drinks & Mixers	0.425796	3.18301	#5f6ac1
Ready Meals	3.16974	1.55031	#bb8c3c
Sports & Energy Drinks	0.213287	3.94366	#5f6ac1
Squash & Cordial	0.459525	3.31731	#5f6ac1
Sugar & Sweeteners	1.56557	3.78846	#5f6ac1
Sweets, Mints & Chewing Gum	1.84501	4.07237	#ba494e
Table Sauces, Marinades & Dressings	0.87217	3.4497	#5f6ac1
Tea	5.44443	2.7415	#bb8c3c
Teacakes, Fruit Loaves & Scones	1.01055	2.70833	#6cad5e
Tins, Cans & Packets	2.63549	1.84746	#bb8c3c
Vegetables	1.31114	1.12722	#6cad5e
World Foods	2.70886	2.88864	#ba494e
Wraps, Pittas, Naan & Thins	0.850418	1.15385	#6cad5e
Yoghurts	1.54581	2.3011	#6cad5e

## Sheet: Figure 5
Aisle	Plot_Identifier	Food_Type	plot_colour	NutriScore_Scaled	NutriSugar	NutriSatFats	NutriSodium	NutriCal	Eut_100g	Land_100g	GHGs_100g	WatScar_100g	Tot_env_100g_scaled
Max Limit and Outer Bound of Radar Chart	Max Limit and Outer Bound of Radar Chart	NA	NA	5	10	10	10	7	11.2649	2.81294	2.9453	5898.23	10.3646
Min Limit and Inner Bound of Radar Chart	Min Limit and Inner Bound of Radar Chart	NA	NA	1	0	0	0	0	0.165773	0.0429986	0.0360407	42.9935	0.299436
Kids & Lunchbox Drinks	95th Percentile Impact for Aisle	Beverages	#0072b2	4	7.85	0	0	7	0.399378	0.0677723	0.053666	992.773	0.814944
Kids & Lunchbox Drinks	5th Percentile Impact for Aisle	Beverages	#0072b2	2	0	0	0	1	0.165773	0.0429986	0.0360407	42.9935	0.299436
Kids & Lunchbox Drinks	Mean Impact for Aisle	Beverages	#0072b2	2.74194	2.45455	0	0	3.11364	0.165773	0.0429986	0.0360407	290.454	0.309788
Premium Drinks & Mixers	95th Percentile Impact for Aisle	Beverages	#0072b2	5	6	0	0	7	0.998202	0.122685	0.238927	658.942	0.987877
Premium Drinks & Mixers	5th Percentile Impact for Aisle	Beverages	#0072b2	1	0	0	0	1	0.165773	0.0429986	0.0360407	42.9935	0.299436
Premium Drinks & Mixers	Mean Impact for Aisle	Beverages	#0072b2	3.19048	3.72115	0	0.0615385	3.6859	0.312603	0.0449108	0.0732895	264.769	0.405429
Wraps, Pittas, Naan & Thins	95th Percentile Impact for Aisle	Cereal Grains and Bread	#e69f00	2	0	2	4.45	3	0.847326	0.363071	0.220628	862.952	1.29041
Wraps, Pittas, Naan & Thins	5th Percentile Impact for Aisle	Cereal Grains and Bread	#e69f00	1	0	0	1.55	2	0.302072	0.141873	0.0487779	409.979	0.552834
Wraps, Pittas, Naan & Thins	Mean Impact for Aisle	Cereal Grains and Bread	#e69f00	1.15385	0	0.583333	3.25	2.83333	0.476793	0.210148	0.0983503	637.295	0.850418
Bread & Rolls	95th Percentile Impact for Aisle	Cereal Grains and Bread	#e69f00	2	1	1	5	3	0.840724	0.3138	0.152013	1016.61	1.31956
Bread & Rolls	5th Percentile Impact for Aisle	Cereal Grains and Bread	#e69f00	1	0	0	3	2	0.341115	0.173196	0.0538522	441.724	0.688055
Bread & Rolls	Mean Impact for Aisle	Cereal Grains and Bread	#e69f00	1.13445	0.203704	0.314815	3.61111	2.60185	0.512686	0.226308	0.0817996	754.313	0.926913
Teacakes, Fruit Loaves & Scones	95th Percentile Impact for Aisle	Desserts	#cc79a7	4.95	5	9	6	4	0.827382	0.236336	0.328607	816.394	1.32045
Teacakes, Fruit Loaves & Scones	5th Percentile Impact for Aisle	Desserts	#cc79a7	1	2	0	1	3	0.30854	0.114134	0.108153	361.303	0.684563
Teacakes, Fruit Loaves & Scones	Mean Impact for Aisle	Desserts	#cc79a7	2.68182	3.80952	2.14286	3.14286	3.31746	0.54447	0.160372	0.198313	591.21	0.967683
Desserts	95th Percentile Impact for Aisle	Desserts	#cc79a7	5	10	7.1	2	5	1.92701	0.413505	0.384907	1401.25	2.02836
Desserts	5th Percentile Impact for Aisle	Desserts	#cc79a7	2	0	0	0	0	0.165773	0.0429986	0.0360407	42.9935	0.299436
Desserts	Mean Impact for Aisle	Desserts	#cc79a7	2.98585	3.62778	1.48333	0.388889	1.53333	1.01134	0.267684	0.21205	787.68	1.28473
Frozen Desserts, Ice Cream & Ice Lollies	95th Percentile Impact for Aisle	Desserts	#cc79a7	5	6	10	3	5	2.14108	1.31363	0.799197	1638.09	3.00426
Frozen Desserts, Ice Cream & Ice Lollies	5th Percentile Impact for Aisle	Desserts	#cc79a7	1	1	0	0	0	0.349845	0.0669794	0.0619629	342.014	0.588537
Frozen Desserts, Ice Cream & Ice Lollies	Mean Impact for Aisle	Desserts	#cc79a7	3.41319	4.0982	5.75242	0.5287	2.33887	1.14824	0.493072	0.32011	834.69	1.64971
Juices & Smoothies	95th Percentile Impact for Aisle	Beverages	#0072b2	5	8	0	0	7	1.09548	0.158376	0.308416	1426.37	1.61774
Juices & Smoothies	5th Percentile Impact for Aisle	Beverages	#0072b2	2	0	0	0	1	0.165773	0.0429986	0.0360407	42.9935	0.299436
Juices & Smoothies	Mean Impact for Aisle	Beverages	#0072b2	3.18898	5.36683	0	0.0449761	5.86124	0.321122	0.0780697	0.113652	537.097	0.698835
Squash & Cordial	95th Percentile Impact for Aisle	Beverages	#0072b2	5	10	0	0	7	1.05094	0.128138	0.297521	800.354	1.12112
Squash & Cordial	5th Percentile Impact for Aisle	Beverages	#0072b2	2	0	0	0	1	0.165773	0.0429986	0.0360407	49.2505	0.299436
Squash & Cordial	Mean Impact for Aisle	Beverages	#0072b2	3.26531	2.07467	0	0.0266667	3.65911	0.237792	0.0452415	0.0862797	296.02	0.437114
Fizzy Drinks & Cola	95th Percentile Impact for Aisle	Beverages	#0072b2	5	8	0	0	7	0.482038	0.0564229	0.0512289	323.976	0.44807
Fizzy Drinks & Cola	5th Percentile Impact for Aisle	Beverages	#0072b2	2	0	0	0	0	0.165773	0.0429986	0.0360407	42.9935	0.299436
Fizzy Drinks & Cola	Mean Impact for Aisle	Beverages	#0072b2	3.44366	2.80511	0	0	2.83132	0.220603	0.0429986	0.0360407	165.237	0.299436
From our Bakery	95th Percentile Impact for Aisle	Cereal Grains and Bread	#e69f00	5	7	10	4.7	5	1.53916	1.22394	0.454117	1103.97	2.26395
From our Bakery	5th Percentile Impact for Aisle	Cereal Grains and Bread	#e69f00	1	0	0	0.3	2	0.356235	0.15932	0.0625771	329.969	0.618954
From our Bakery	Mean Impact for Aisle	Cereal Grains and Bread	#e69f00	2.58	1.7234	4.10638	2.82979	3.55319	0.744337	0.360802	0.184938	796.732	1.24791
Breakfast Cereals	95th Percentile Impact for Aisle	Cereal Grains and Bread	#e69f00	4	7	6	4	5	2.20937	0.678251	0.414943	3274.85	3.72588
Breakfast Cereals	5th Percentile Impact for Aisle	Cereal Grains and Bread	#e69f00	1	0	0	0	1	0.644606	0.228215	0.108281	509.96	1.01044
Breakfast Cereals	Mean Impact for Aisle	Cereal Grains and Bread	#e69f00	2.13011	3.07197	1.45076	1.28788	3.9154	1.164	0.420371	0.199349	1301.33	1.76453
Chilled Desserts	95th Percentile Impact for Aisle	Desserts	#cc79a7	5	8	10	6.6	4	2.28516	1.16333	0.688275	1418.1	3.0655
Chilled Desserts	5th Percentile Impact for Aisle	Desserts	#cc79a7	2	1.925	1	0	1	0.448506	0.125181	0.0955649	364.115	0.684237
Chilled Desserts	Mean Impact for Aisle	Desserts	#cc79a7	3.63636	3.85819	6.21238	0.864476	2.51429	1.28248	0.543115	0.345751	820.636	1.73418
Croissants, Brioche & Pastries	95th Percentile Impact for Aisle	Desserts	#cc79a7	4	4.6	10	7	5	1.31899	1.92666	0.269724	3671.89	4.88548
Croissants, Brioche & Pastries	5th Percentile Impact for Aisle	Desserts	#cc79a7	3.45	0.4	2	0	3	0.478054	0.124362	0.0966861	345.968	0.857399
Croissants, Brioche & Pastries	Mean Impact for Aisle	Desserts	#cc79a7	3.9	2.65517	7.44828	2.82759	4.10345	0.914264	0.76775	0.174572	1114.83	1.72611
Sweets, Mints & Chewing Gum	95th Percentile Impact for Aisle	Desserts	#cc79a7	5	10	10	2.5	6	5.01678	1.4751	0.913822	1381.28	4.05032
Sweets, Mints & Chewing Gum	5th Percentile Impact for Aisle	Desserts	#cc79a7	3	7	0	0	3	0.839928	0.120909	0.117706	549.735	0.936876
Sweets, Mints & Chewing Gum	Mean Impact for Aisle	Desserts	#cc79a7	4.08271	9.43444	2.49479	0.470774	4.21801	2.0194	0.481375	0.309659	925.479	1.85596
Sports & Energy Drinks	95th Percentile Impact for Aisle	Beverages	#0072b2	5	8	0	0	7	0.440254	0.0637608	0.0798688	278.344	0.473028
Sports & Energy Drinks	5th Percentile Impact for Aisle	Beverages	#0072b2	2	0	0	0	1	0.165773	0.0429986	0.0360407	42.9935	0.299436
Sports & Energy Drinks	Mean Impact for Aisle	Beverages	#0072b2	3.87879	4.57447	0	0.0425532	4.47872	0.182696	0.0429986	0.0360407	130.626	0.299436
Milkshake	95th Percentile Impact for Aisle	Beverages	#0072b2	5	10	1	4.16667	7	1.7209	1.22273	0.947003	857.077	2.64693
Milkshake	5th Percentile Impact for Aisle	Beverages	#0072b2	3	0	0	0	2	0.197021	0.0429986	0.0360407	84.485	0.299436
Milkshake	Mean Impact for Aisle	Beverages	#0072b2	4.57895	3.75238	0.742857	1.13333	7	0.987988	0.373651	0.325404	477.054	1.29254
Coffee	95th Percentile Impact for Aisle	Beverages	#0072b2	5	10	9.55	4	7	11.2649	1.99977	2.9453	800.955	8.57483
Coffee	5th Percentile Impact for Aisle	Beverages	#0072b2	2	0	0	0	2	0.719195	0.215254	0.149077	42.9935	1.1578
Coffee	Mean Impact for Aisle	Beverages	#0072b2	2.62718	1.95714	1.15238	0.452381	4.1381	8.68658	1.56474	2.28109	189.499	6.41945
Dried Pasta, Rice, Noodles & Cous Cous	95th Percentile Impact for Aisle	Cereal Grains and Bread	#e69f00	4	0	2	10	4	3.10096	2.05343	0.461958	5385.62	5.55176
Dried Pasta, Rice, Noodles & Cous Cous	5th Percentile Impact for Aisle	Cereal Grains and Bread	#e69f00	1	0	0	0	1	0.359365	0.111411	0.0672022	42.9935	0.522273
Dried Pasta, Rice, Noodles & Cous Cous	Mean Impact for Aisle	Cereal Grains and Bread	#e69f00	1.3662	0.0261438	0.310458	1.25163	2.01525	1.48017	0.431461	0.225356	2232.95	2.57816
Crumpets, Muffins & Pancakes	95th Percentile Impact for Aisle	Cereal Grains and Bread	#e69f00	5	6.9	10	6.3	5	1.38345	0.625517	0.380641	1148.48	2.0576
Crumpets, Muffins & Pancakes	5th Percentile Impact for Aisle	Cereal Grains and Bread	#e69f00	1	0	0	1.7	2	0.303194	0.134998	0.047901	534.64	0.623287
Crumpets, Muffins & Pancakes	Mean Impact for Aisle	Cereal Grains and Bread	#e69f00	3.35294	2.62222	2.8	3.73333	3.06667	0.768362	0.290978	0.159725	797.548	1.17259
Cakes, Cake Bars, Slices & Pies	95th Percentile Impact for Aisle	Desserts	#cc79a7	5	10	10	3	6	1.68661	2.81294	0.537003	2152.72	3.03435
Cakes, Cake Bars, Slices & Pies	5th Percentile Impact for Aisle	Desserts	#cc79a7	4	5	2	0	3	0.655281	0.170614	0.114626	552.192	1.0715
Cakes, Cake Bars, Slices & Pies	Mean Impact for Aisle	Desserts	#cc79a7	4.43382	7.94328	6.38095	1.42017	4.56513	1.10332	0.665519	0.283916	1041.26	1.83195
Biscuits & Cereal Bars	95th Percentile Impact for Aisle	Desserts	#cc79a7	5	10	10	4	6	2.18116	2.81294	0.790965	3016.7	3.82684
Biscuits & Cereal Bars	5th Percentile Impact for Aisle	Desserts	#cc79a7	3	3	1	0	4	0.67927	0.189737	0.118777	462.667	1.02489
Biscuits & Cereal Bars	Mean Impact for Aisle	Desserts	#cc79a7	4.3169	6.31953	7.44379	1.96548	5.16469	1.32585	0.79702	0.339877	1074.49	2.06388
Doughnuts, Cookies & Muffins	95th Percentile Impact for Aisle	Desserts	#cc79a7	5	7.55	10	9.55	5	1.48949	2.81294	0.713061	2715.57	5.69201
Doughnuts, Cookies & Muffins	5th Percentile Impact for Aisle	Desserts	#cc79a7	2.2	0	0.9	0	1.8	0.392994	0.152423	0.0360407	59.9025	1.09227
Doughnuts, Cookies & Muffins	Mean Impact for Aisle	Desserts	#cc79a7	3.84615	3.3	6.2	2.6	4.2	0.980875	2.20859	0.212515	908.656	2.43565
Tea	95th Percentile Impact for Aisle	Beverages	#0072b2	3	1	0	0	7	8.13502	2.81294	2.1	1438.92	6.59427
Tea	5th Percentile Impact for Aisle	Beverages	#0072b2	2	0	0	0	0	0.267086	0.125446	0.0921398	47.5125	1.05944
Tea	Mean Impact for Aisle	Beverages	#0072b2	2.72727	0.403226	0.146313	0.0241935	1.94816	6.52899	2.25918	1.68415	303.58	5.49016
Hot Drinks	95th Percentile Impact for Aisle	Beverages	#0072b2	5	10	8	6	7	11.2649	2.81294	2.9453	865.628	8.50417
Hot Drinks	5th Percentile Impact for Aisle	Beverages	#0072b2	2	0	0	0	1	0.712882	0.185486	0.132065	42.9935	1.18218
Hot Drinks	Mean Impact for Aisle	Beverages	#0072b2	2.76847	1.9418	1.174	0.833333	3.66213	7.80029	1.822	2.06745	243.064	6.08016
Hot Chocolate & Malted Drinks	95th Percentile Impact for Aisle	Beverages	#0072b2	5	10	9.15	10	7	5.8605	2.81294	2.9453	745.31	8.98036
Hot Chocolate & Malted Drinks	5th Percentile Impact for Aisle	Beverages	#0072b2	3	0.85	0	0	7	0.716123	0.219352	0.19799	104.473	1.03453
Hot Chocolate & Malted Drinks	Mean Impact for Aisle	Beverages	#0072b2	4.71429	8.25439	4.35965	4.85526	7	2.41485	1.45259	1.06172	518.607	3.40939
Bakery Free From	95th Percentile Impact for Aisle	Cereal Grains and Bread	#e69f00	5	9.85	10	4.85	5	1.68862	0.999249	0.472924	1883.03	2.97544
Bakery Free From	5th Percentile Impact for Aisle	Cereal Grains and Bread	#e69f00	1	0	0	0	2	0.340287	0.10031	0.0588069	462.496	0.611839
Bakery Free From	Mean Impact for Aisle	Cereal Grains and Bread	#e69f00	2.83929	3.7381	2.83333	2.15476	3.63095	0.955911	0.438209	0.191564	1093.87	1.56564
Crackers & Crispbreads	95th Percentile Impact for Aisle	Cereal Grains and Bread	#e69f00	5	6	10	9.65	6	3.00774	0.856196	0.602526	4751.45	5.16001
Crackers & Crispbreads	5th Percentile Impact for Aisle	Cereal Grains and Bread	#e69f00	1	0	0	0	3.14	0.442156	0.203988	0.0862844	632.123	0.882059
Crackers & Crispbreads	Mean Impact for Aisle	Cereal Grains and Bread	#e69f00	2.89286	1.17273	3.475	4.51894	4.64924	1.37333	0.439707	0.237847	1665.25	2.1538
Cooking Sauces & Meal Kits	95th Percentile Impact for Aisle	Cooking Accessories	#bebebe	4	7	6	10	4.4	3.01515	0.685596	0.370011	2269.31	3.37965
Cooking Sauces & Meal Kits	5th Percentile Impact for Aisle	Cooking Accessories	#bebebe	1	0	0	0	0	0.240848	0.0567696	0.044535	183.606	0.426686
Cooking Sauces & Meal Kits	Mean Impact for Aisle	Cooking Accessories	#bebebe	2.64145	1.35155	1.25607	4.82873	1.41869	1.0054	0.237282	0.156344	836.469	1.21089
Table Sauces, Marinades & Dressings	95th Percentile Impact for Aisle	Cooking Accessories	#bebebe	5	9	5.6	10	7	1.55699	0.545427	0.267965	1122.86	1.75955
Table Sauces, Marinades & Dressings	5th Percentile Impact for Aisle	Cooking Accessories	#bebebe	2.4	0	0	0.4	0	0.208242	0.0624238	0.0360407	181.339	0.307745
Table Sauces, Marinades & Dressings	Mean Impact for Aisle	Cooking Accessories	#bebebe	3.45307	2.874	1.27751	6.17624	2.21053	0.709238	0.17923	0.11653	594.832	0.874718
Sugar & Sweeteners	95th Percentile Impact for Aisle	Cooking Accessories	#bebebe	4	10	0	2	5	1.78994	0.333206	0.322785	1137.85	1.59188
Sugar & Sweeteners	5th Percentile Impact for Aisle	Cooking Accessories	#bebebe	2	1	0	0	4	0.195597	0.0605029	0.103089	165.605	0.369371
Sugar & Sweeteners	Mean Impact for Aisle	Cooking Accessories	#bebebe	3.78846	9.31707	0	0.268293	3.95122	1.66859	0.232619	0.240943	959.443	1.56557
Fresh Soup, Sandwiches & Salad Pots	95th Percentile Impact for Aisle	Prepared Foods	#d55e00	3	1	3	4	3	3.57691	0.64449	0.606588	2599.12	4.05427
Fresh Soup, Sandwiches & Salad Pots	5th Percentile Impact for Aisle	Prepared Foods	#d55e00	1	0	0	1	0	0.334975	0.0824647	0.0716428	289.422	0.465963
Fresh Soup, Sandwiches & Salad Pots	Mean Impact for Aisle	Prepared Foods	#d55e00	1.60769	0.203125	0.984375	2.45312	1.44531	1.49546	0.331445	0.279141	1159.31	1.80284
Frozen Breakfast, Fruit & Pastry	95th Percentile Impact for Aisle	Prepared Foods	#d55e00	4	3.65	10	3.65	5	1.41637	0.452471	0.837138	2606.83	2.46435
Frozen Breakfast, Fruit & Pastry	5th Percentile Impact for Aisle	Prepared Foods	#d55e00	1	0	0	0	0	0.305872	0.098008	0.0802264	299.227	1.08666
Frozen Breakfast, Fruit & Pastry	Mean Impact for Aisle	Prepared Foods	#d55e00	2.10714	1.5	2.75	1.10714	1.28571	0.741002	0.257975	0.314426	1153.63	1.67743
Frozen Yorkshire Puddings & Stuffing	95th Percentile Impact for Aisle	Prepared Foods	#d55e00	3	0	4.8	5.1	3	4.6086	1.01474	0.731318	3706.21	5.43493
Frozen Yorkshire Puddings & Stuffing	5th Percentile Impact for Aisle	Prepared Foods	#d55e00	1	0	0	2	2	0.345744	0.135482	0.0657854	602.891	0.704773
Frozen Yorkshire Puddings & Stuffing	Mean Impact for Aisle	Prepared Foods	#d55e00	1.71429	0	1.42857	3.14286	2.42857	1.46446	0.399527	0.258965	1617.56	2.14779
Vegetables	95th Percentile Impact for Aisle	Fruit, Vegetables, and Nuts	#009e73	2	1	1	2	1	1.2655	1.10258	0.14912	3289	2.7872
Vegetables	5th Percentile Impact for Aisle	Fruit, Vegetables, and Nuts	#009e73	1	0	0	0	0	0.165773	0.0429986	0.0360407	42.9935	0.299436
Vegetables	Mean Impact for Aisle	Fruit, Vegetables, and Nuts	#009e73	1.12836	0.267606	0.242958	0.330986	0.260563	0.506913	0.253471	0.0894493	1230.07	1.31382
Fresh Salad & Dips	95th Percentile Impact for Aisle	Fruit, Vegetables, and Nuts	#009e73	3	1	4	5	3	1.19533	0.646435	0.274906	3251.6	2.73592
Fresh Salad & Dips	5th Percentile Impact for Aisle	Fruit, Vegetables, and Nuts	#009e73	1	0	0	0	0	0.165773	0.0429986	0.0509063	42.9935	0.381925
Fresh Salad & Dips	Mean Impact for Aisle	Fruit, Vegetables, and Nuts	#009e73	1.46565	0.238739	0.774775	1.42613	0.954955	0.583198	0.219698	0.13641	1094.56	1.28522
Cooking Ingredients	95th Percentile Impact for Aisle	Cooking Accessories	#bebebe	5	7	10	10	7	3.84283	2.16931	0.523302	5898.23	10.3646
Cooking Ingredients	5th Percentile Impact for Aisle	Cooking Accessories	#bebebe	1	0	0	0	0	0.24682	0.0692927	0.0582425	69.9193	0.383627
Cooking Ingredients	Mean Impact for Aisle	Cooking Accessories	#bebebe	3.09756	1.23887	2.31984	5.50405	3.15587	1.59794	0.520896	0.216251	1918.83	2.3959
Jams, Sweet & Savoury Spreads	95th Percentile Impact for Aisle	Cooking Accessories	#bebebe	5	10	10	5	7	4.33221	1.08708	0.88774	5898.23	8.83776
Jams, Sweet & Savoury Spreads	5th Percentile Impact for Aisle	Cooking Accessories	#bebebe	1.95	0	0	0	2	0.611486	0.107931	0.0865116	620.278	1.0238
Jams, Sweet & Savoury Spreads	Mean Impact for Aisle	Cooking Accessories	#bebebe	3.46111	6.46623	2.86057	1.17429	3.98475	2.1343	0.511252	0.358988	3675.34	4.0586
Home Baking	95th Percentile Impact for Aisle	Cooking Accessories	#bebebe	5	10	10	4	7	3.39446	2.81294	1.38438	5898.23	10.3646
Home Baking	5th Percentile Impact for Aisle	Cooking Accessories	#bebebe	1	0	0	0	2	0.497053	0.101966	0.0691233	267.264	0.861408
Home Baking	Mean Impact for Aisle	Cooking Accessories	#bebebe	3.47143	6.29435	3.81452	0.717742	4.70665	2.28874	0.888356	0.412595	4498.58	5.00696
Pizza & Garlic Bread	95th Percentile Impact for Aisle	Prepared Foods	#d55e00	4	1	6.7	6	3	5.4304	0.985833	0.652591	2194.54	3.78875
Pizza & Garlic Bread	5th Percentile Impact for Aisle	Prepared Foods	#d55e00	1	0	0	0	0	0.500748	0.147727	0.086734	554.337	0.872823
Pizza & Garlic Bread	Mean Impact for Aisle	Prepared Foods	#d55e00	2.12308	0.11215	2.96262	3.20561	2.25234	1.6752	0.473232	0.3151	1359.17	2.12529
Tins, Cans & Packets	95th Percentile Impact for Aisle	Prepared Foods	#d55e00	4	2	4	9.68333	3	7.3398	2.15632	1.32694	4154.6	7.08438
Tins, Cans & Packets	5th Percentile Impact for Aisle	Prepared Foods	#d55e00	1	0	0	0	0	0.250689	0.0623024	0.0548913	74.819	0.412204
Tins, Cans & Packets	Mean Impact for Aisle	Prepared Foods	#d55e00	1.844	0.251351	0.758108	2.64234	0.882883	2.93378	0.561643	0.419389	1493.27	2.68258
Ready Meals	95th Percentile Impact for Aisle	Prepared Foods	#d55e00	3	1	5	5	3	11.2649	2.81294	1.48571	3420.55	9.87264
Ready Meals	5th Percentile Impact for Aisle	Prepared Foods	#d55e00	1	0	0	0	0	0.449998	0.112938	0.0790585	292.168	0.616757
Ready Meals	Mean Impact for Aisle	Prepared Foods	#d55e00	1.55482	0.1439	1.44244	1.94759	1.21048	4.07698	0.821435	0.492295	1456.38	3.13057
Fresh Fruit and Nuts	95th Percentile Impact for Aisle	Fruit, Vegetables, and Nuts	#009e73	3	10	1.5	0	4	1.42397	0.529758	0.83703	3425.3	2.7744
Fresh Fruit and Nuts	5th Percentile Impact for Aisle	Fruit, Vegetables, and Nuts	#009e73	1	0	0	0	0	0.165773	0.0640194	0.0433275	190.492	0.299436
Fresh Fruit and Nuts	Mean Impact for Aisle	Fruit, Vegetables, and Nuts	#009e73	1.54673	2.2924	0.22807	0.128655	0.602339	0.738137	0.156047	0.168888	1100.75	1.33794
Dried Fruit, Nuts, Nutrient Powders & Seeds	95th Percentile Impact for Aisle	Fruit, Vegetables, and Nuts	#009e73	4	10	10	8	7	3.42086	1.31025	0.837238	5898.23	10.3646
Dried Fruit, Nuts, Nutrient Powders & Seeds	5th Percentile Impact for Aisle	Fruit, Vegetables, and Nuts	#009e73	1	0	0	0	0	0.250807	0.0762819	0.0669756	266.699	0.659338
Dried Fruit, Nuts, Nutrient Powders & Seeds	Mean Impact for Aisle	Fruit, Vegetables, and Nuts	#009e73	2.49375	3.45507	3.99638	1.22029	4.78986	2.15575	0.713911	0.358496	5898.23	7.85668
Meat Alternatives	95th Percentile Impact for Aisle	Dairy, Fish, and Meat	#ed2939	3	1	4	8.75	3	1.5168	0.913683	0.168011	3178.58	2.73238
Meat Alternatives	5th Percentile Impact for Aisle	Dairy, Fish, and Meat	#ed2939	1	0	0	0	0	0.246182	0.112873	0.0448192	42.9935	0.514724
Meat Alternatives	Mean Impact for Aisle	Dairy, Fish, and Meat	#ed2939	1.46377	0.0862069	0.982759	4.32471	1.40517	0.736311	0.32468	0.101023	1401.66	1.54464
Dairy Alternatives	95th Percentile Impact for Aisle	Dairy, Fish, and Meat	#ed2939	4	2	10	7	3	0.910183	0.173369	0.441772	5898.23	7.75755
Dairy Alternatives	5th Percentile Impact for Aisle	Dairy, Fish, and Meat	#ed2939	1	0	0	0	0	0.165773	0.0429986	0.0360407	42.9935	0.299436
Dairy Alternatives	Mean Impact for Aisle	Dairy, Fish, and Meat	#ed2939	1.96552	0.445545	1.64356	0.940594	0.564356	0.292706	0.0706295	0.0836512	1507.25	1.37414
Yoghurts	95th Percentile Impact for Aisle	Dairy, Fish, and Meat	#ed2939	4	4	6	1.65625	4.70833	1.54055	0.698143	0.523111	1011.34	2.01733
Yoghurts	5th Percentile Impact for Aisle	Dairy, Fish, and Meat	#ed2939	1	0	0	0	0	0.707193	0.226272	0.222559	398.293	0.994219
Yoghurts	Mean Impact for Aisle	Dairy, Fish, and Meat	#ed2939	2.21084	1.62474	1.6319	0.265082	0.973926	1.1524	0.410221	0.352181	695.478	1.55318
Frozen World Foods & Halal	95th Percentile Impact for Aisle	Prepared Foods	#d55e00	5	0.2	8.05	10	3.05	10.0216	2.0333	1.44166	3326.33	7.44047
Frozen World Foods & Halal	5th Percentile Impact for Aisle	Prepared Foods	#d55e00	1	0	0	0	0	0.39786	0.0997728	0.0568568	42.9935	0.526918
Frozen World Foods & Halal	Mean Impact for Aisle	Prepared Foods	#d55e00	2.4	0.2	2.35	4.6	1.65	2.27393	0.675706	0.553499	1163.78	2.5973
Easy Entertaining	95th Percentile Impact for Aisle	Prepared Foods	#d55e00	5	3.65	10	10	4	6.86859	2.25213	1.34317	5851.77	7.57903
Easy Entertaining	5th Percentile Impact for Aisle	Prepared Foods	#d55e00	1	0	0	0	0	0.331851	0.111786	0.0732311	429.961	0.660682
Easy Entertaining	Mean Impact for Aisle	Prepared Foods	#d55e00	2.77941	0.720588	3.94118	3.37255	2.35294	2.20948	0.647437	0.421372	1887.72	2.89751
Frozen Party Food & Sausage Rolls	95th Percentile Impact for Aisle	Prepared Foods	#d55e00	4	1	10	9.3	4	6.75695	1.23996	1.29717	4820.03	7.04053
Frozen Party Food & Sausage Rolls	5th Percentile Impact for Aisle	Prepared Foods	#d55e00	1	0	0	0.7	1	0.342915	0.0834496	0.0677827	170.376	0.421416
Frozen Party Food & Sausage Rolls	Mean Impact for Aisle	Prepared Foods	#d55e00	2.76	0.285714	4.5619	3.62857	2.67619	2.63754	0.499892	0.489868	1630.42	2.81542
Frozen Chips, Onion Rings, Potatoes & Rice	95th Percentile Impact for Aisle	Snacks	#b79268	3	0.3	1.3	5.3	2.2	1.32031	0.294894	0.105362	904.043	1.02843
Frozen Chips, Onion Rings, Potatoes & Rice	5th Percentile Impact for Aisle	Snacks	#b79268	1	0	0	0	1	0.375192	0.0962679	0.0417199	66.2694	0.323315
Frozen Chips, Onion Rings, Potatoes & Rice	Mean Impact for Aisle	Snacks	#b79268	1.52941	0.106667	0.213333	1.68089	1.36444	0.811464	0.187529	0.0688697	254.636	0.560969
Olives, Antipasti, Pickles & Chutneys	95th Percentile Impact for Aisle	Snacks	#b79268	4	9.55	3	10	3	1.90643	0.636883	0.228421	2266.89	2.68041
Olives, Antipasti, Pickles & Chutneys	5th Percentile Impact for Aisle	Snacks	#b79268	1	0	0	0	0	0.165773	0.0429986	0.0360407	42.9935	0.299436
Olives, Antipasti, Pickles & Chutneys	Mean Impact for Aisle	Snacks	#b79268	2.78443	2.08462	0.630769	5.73846	0.884615	0.61713	0.176676	0.0992419	848.339	1.01938
Milk, Butter & Eggs	95th Percentile Impact for Aisle	Dairy, Fish, and Meat	#ed2939	5	4	10	6	7	1.80618	0.611665	0.414648	3098.22	3.63771
Milk, Butter & Eggs	5th Percentile Impact for Aisle	Dairy, Fish, and Meat	#ed2939	1	0	0	0	0	0.288768	0.101768	0.0561149	133.606	0.406645
Milk, Butter & Eggs	Mean Impact for Aisle	Dairy, Fish, and Meat	#ed2939	3.02655	0.760518	4.65049	1.39806	3.01052	1.39282	0.418477	0.32332	920.175	1.72421
Fish & Seafood	95th Percentile Impact for Aisle	Dairy, Fish, and Meat	#ed2939	4	0	5	10	3	11.0105	0.63303	2.03912	5898.23	10.2669
Fish & Seafood	5th Percentile Impact for Aisle	Dairy, Fish, and Meat	#ed2939	1	0	0	0	0	2.85159	0.0940343	0.587793	1326.63	3.05816
Fish & Seafood	Mean Impact for Aisle	Dairy, Fish, and Meat	#ed2939	1.8524	0.0491071	0.991071	3.60268	1.5625	6.07167	0.403943	1.19011	3650.52	6.09809
Beef and Lamb	95th Percentile Impact for Aisle	Dairy, Fish, and Meat	#ed2939	4	0	9	5.3	3	11.2649	2.81294	2.9453	5898.23	10.3646
Beef and Lamb	5th Percentile Impact for Aisle	Dairy, Fish, and Meat	#ed2939	1	0	1	0	1	2.3181	2.81294	2.20968	99.528	7.6058
Beef and Lamb	Mean Impact for Aisle	Dairy, Fish, and Meat	#ed2939	2.43103	0.00869565	4.51304	1.44	1.92174	11.2649	2.81294	2.9453	3902.74	10.3646
Gluten Free Range	95th Percentile Impact for Aisle	Prepared Foods	#d55e00	5	9	10	7	6	3.39876	1.89716	1.04002	5898.23	6.48712
Gluten Free Range	5th Percentile Impact for Aisle	Prepared Foods	#d55e00	1	0	0	0	1	0.205463	0.0430886	0.0360407	108.789	0.368864
Gluten Free Range	Mean Impact for Aisle	Prepared Foods	#d55e00	3.00567	3.02312	3.62915	2.20738	3.99262	1.49161	0.602613	0.298911	1961.29	2.5912
World Foods	95th Percentile Impact for Aisle	Prepared Foods	#d55e00	5	10	10	10	7	8.39899	2.81294	1.55163	5898.23	10.3646
World Foods	5th Percentile Impact for Aisle	Prepared Foods	#d55e00	1	0	0	0	0	0.166049	0.0429986	0.0360407	42.9935	0.299436
World Foods	Mean Impact for Aisle	Prepared Foods	#d55e00	2.8442	1.72237	2.44993	3.37515	2.80684	2.02444	0.723263	0.364542	1751.38	2.70666
Pies, Quiches & Party Food	95th Percentile Impact for Aisle	Prepared Foods	#d55e00	4	1	9	8.33333	4	11.2649	2.81294	2.02333	3915.34	10.3646
Pies, Quiches & Party Food	5th Percentile Impact for Aisle	Prepared Foods	#d55e00	2	0	1.55	1	2	0.443872	0.163581	0.0947186	415.03	0.750347
Pies, Quiches & Party Food	Mean Impact for Aisle	Prepared Foods	#d55e00	3.19231	0.0744186	5.9186	3.34302	2.79264	5.88689	1.39627	0.727653	1978.78	4.56962
Crisps, Snacks & Popcorn	95th Percentile Impact for Aisle	Snacks	#b79268	4.8	5	8	10	6	4.19515	1.15183	0.367693	3977.09	6.04349
Crisps, Snacks & Popcorn	5th Percentile Impact for Aisle	Snacks	#b79268	2	0	0	0	2	0.350845	0.0899615	0.0470167	84.4547	0.347759
Crisps, Snacks & Popcorn	Mean Impact for Aisle	Snacks	#b79268	3.32468	0.818289	2.44706	5.72982	5.11877	2.88054	0.618262	0.248238	1282.81	2.25857
Chocolate	95th Percentile Impact for Aisle	Snacks	#b79268	5	10	10	2	7	3.50969	2.81294	1.60034	2531.25	5.71657
Chocolate	5th Percentile Impact for Aisle	Snacks	#b79268	4	4.04	6.2	0	4	1.08825	0.458193	0.13556	322.455	1.7655
Chocolate	Mean Impact for Aisle	Snacks	#b79268	4.79622	9.12747	9.38828	0.72161	5.70601	2.32321	1.67653	0.876543	984.788	3.55905
Meat	95th Percentile Impact for Aisle	Dairy, Fish, and Meat	#ed2939	5	1	10	10	4	11.2649	2.81294	2.9453	5898.23	10.3646
Meat	5th Percentile Impact for Aisle	Dairy, Fish, and Meat	#ed2939	1	0	0	0	1	0.564833	0.224509	0.0911065	171.973	0.838825
Meat	Mean Impact for Aisle	Dairy, Fish, and Meat	#ed2939	2.67922	0.0671053	3.56184	3.71211	2.13947	9.17128	2.81294	1.94482	3522.2	9.99683
Deli Meat and Cheese	95th Percentile Impact for Aisle	Dairy, Fish, and Meat	#ed2939	5	1	10	10	5	11.2649	2.81294	2.9453	5898.23	10.3646
Deli Meat and Cheese	5th Percentile Impact for Aisle	Dairy, Fish, and Meat	#ed2939	1	0	0	0	0	0.658966	0.0949026	0.14678	329.758	1.39296
Deli Meat and Cheese	Mean Impact for Aisle	Dairy, Fish, and Meat	#ed2939	2.7875	0.28481	3.96835	4.56456	2.4557	8.69424	2.62789	1.7626	4198.92	9.17451
Cheese	95th Percentile Impact for Aisle	Dairy, Fish, and Meat	#ed2939	4	1	10	10	5	10.516	2.81294	2.9453	5898.23	10.3646
Cheese	5th Percentile Impact for Aisle	Dairy, Fish, and Meat	#ed2939	2.7	0	1	1.75	1	0.860071	0.310854	0.187394	612.664	1.41627
Cheese	Mean Impact for Aisle	Dairy, Fish, and Meat	#ed2939	3.73968	0.347826	8.59179	6.38116	3.51812	5.86216	2.03805	1.72943	3414.77	7.67728

## Sheet: Figure 6
fig_id_num	sausage_type	NutriScore_Scaled	Tot_env_100g_scaled
1	Vegan	22.2222	0.877503
2	Pork	62.963	4.90707
3	Pork	57.4074	5.13388
4	Vegan	24.0741	0.922648
5	Pork	48.1481	6.18512
6	Pork	64.8148	11.5134
7	Pork	66.6667	6.47649
8	Pork	74.0741	12.1656
9	Pork	66.6667	9.13187
10	Pork	70.3704	6.90758
11	Poultry	53.7037	3.54403
12	Pork	68.5185	7.45875
13	Poultry	60.1852	6.66915
14	Pork	51.8519	7.65198
15	Pork	64.8148	3.79059
16	Poultry	48.1481	3.18818
17	Poultry	31.4815	2.69233
18	Vegan	16.6667	1.12317
19	Vegan	37.037	0.9279
20	Pork	68.5185	6.98995
21	Pork	64.8148	12.6536
22	Pork	54.6296	7.56817
23	Poultry	55.5556	3.60837
24	Ruminant	62.963	6.21935
25	Poultry	51.8519	2.56318
26	Poultry	51.8519	2.70814
27	Poultry	57.4074	2.88848
28	Vegetarian	18.5185	2.24399
29	Vegan	24.0741	1.4228
30	Pork	55.5556	5.74194
31	Vegetarian	22.2222	1.77118
32	Vegetarian	27.7778	1.90946
33	Vegetarian	34.5679	1.69859
34	Vegetarian	22.2222	0.463423
35	Pork	66.6667	6.09321
36	Pork	48.1481	5.98104
37	Pork	68.5185	8.06283
38	Pork	64.8148	8.52618
39	Pork	68.5185	8.4704
40	Pork	57.4074	8.17918
41	Pork	51.8519	5.9158
42	Pork	53.7037	5.84112
43	Vegan	11.1111	0.897033
44	Vegan	37.963	1.18675
45	Vegetarian	17.5926	2.12509
46	Vegan	9.25926	1.50696
47	Vegan	22.2222	0.909586
48	Pork	48.1481	6.46887
49	Vegetarian	24.6914	2.29542
50	Pork	55.5556	5.3637
51	Pork	44.4444	4.77862
52	Pork	48.1481	5.0398
53	Pork	55.5556	5.17252
54	Pork	55.5556	5.01534
55	Pork	55.5556	5.00366
56	Pork	51.8519	5.78672
57	Vegan	14.8148	0.821332
58	Vegan	25.9259	0.719055
59	Vegan	16.6667	2.27474
60	Vegan	44.4444	1.59713
61	Pork	50	7.90906
62	Pork	59.2593	5.27703
63	Pork	50	6.76888
64	Pork	48.1481	6.83132
65	Pork	53.7037	6.84766
66	Ruminant	51.8519	23.568
67	Pork	50	7.94962
68	Pork	55.5556	4.75459
69	Pork	55.5556	4.83044
70	Pork	59.2593	4.65753
71	Pork	55.5556	4.62791
72	Pork	51.8519	5.82436
73	Pork	50	5.93644
74	Pork	55.5556	6.80427
75	Pork	51.8519	5.68947
76	Poultry	35.1852	3.72397
77	Pork	61.1111	9.13131
78	Poultry	46.2963	2.3276
79	Pork	37.037	7.28315
80	Pork	55.5556	8.33879
81	Pork	53.7037	7.20963
82	Pork	50	7.9893
83	Pork	50	7.91306
84	Pork	51.8519	8.07142
85	Pork	55.5556	7.67127
86	Pork	50	7.96955
87	Pork	51.8519	8.00633
88	Pork	51.8519	7.49511
89	Pork	55.5556	6.4298
90	Pork	55.5556	6.44186
91	Pork	50	8.01581
92	Pork	50	7.80339
93	Pork	51.8519	6.63797
94	Poultry	33.3333	8.76507
95	Ruminant	55.5556	30.1282
96	Ruminant	55.5556	42.3829
97	Pork	48.1481	7.81249
98	Pork	44.4444	6.58066
99	Pork	48.1481	7.99939
100	Pork	55.5556	7.47378
101	Pork	59.2593	9.03712
102	Pork	51.8519	6.10094
103	Pork	37.037	7.25712
104	Pork	50	6.85405
105	Pork	51.8519	7.02341
106	Pork	55.5556	7.49044
107	Ruminant	55.5556	28.9094
108	Vegan	24.0741	1.45992
109	Vegan	20.3704	0.838116
110	Vegan	16.6667	2.30001
111	Vegan	25.9259	1.60783
112	Pork	50	8.13352
113	Pork	29.6296	6.80392
114	Ruminant	62.6543	23.4161
115	Ruminant	61.7284	6.98535
116	Pork	50	7.95989
117	Pork	62.963	7.97295
118	Pork	53.7037	8.15975
119	Pork	48.1481	8.2374
120	Ruminant	40.7407	25.1475
121	Pork	46.2963	7.98885
122	Pork	50	7.15652
123	Pork	61.1111	9.11847
124	Pork	46.2963	7.14948
125	Pork	55.5556	8.50994
126	Ruminant	63.5802	25.917
127	Vegan	60.1852	0.517545
128	Vegan	35.1852	0.382119
129	Vegan	22.2222	0.22541
130	Vegan	26.8519	1.44447
131	Vegan	38.8889	1.36017
132	Vegan	14.8148	1.51726
133	Vegan	12.963	2.2508
134	Vegan	37.963	1.34648
135	Vegan	35.8025	2.07496
136	Pork	59.2593	5.18435
137	Pork	59.2593	5.22891
138	Pork	64.8148	6.77165
139	Pork	66.6667	6.53485
140	Pork	53.7037	7.13559
141	Pork	53.7037	7.60844
142	Pork	66.6667	6.6521
143	Pork	51.8519	8.33455
144	Pork	50	8.36863
145	Pork	48.1481	7.7296
146	Pork	55.5556	7.96831
147	Pork	46.2963	7.23172
148	Pork	55.5556	6.77226
149	Pork	62.963	9.00184
150	Poultry	46.2963	2.34983
151	Poultry	50	3.48451
152	Pork	62.963	6.11856
153	Pork	59.2593	4.69218
154	Pork	66.6667	6.5711
155	Pork	55.5556	9.19768
156	Pork	61.1111	4.74651
157	Pork	59.2593	4.78483
158	Pork	57.4074	5.64036
159	Pork	62.963	7.65017
160	Pork	64.8148	4.84377
161	Pork	57.4074	6.58378
162	Pork	50	7.95169
163	Pork	48.1481	8.00025
164	Pork	48.1481	7.96905
165	Pork	55.5556	9.36682
166	Pork	50	6.90236
167	Pork	53.7037	6.00357
168	Pork	55.5556	6.78335
169	Pork	51.8519	8.41696
170	Pork	59.2593	4.77454
171	Pork	66.0494	6.46506
172	Pork	65.4321	7.11235
173	Pork	51.8519	6.77315
174	Pork	55.5556	7.7386
175	Pork	64.8148	7.70238
176	Pork	57.4074	5.85163
177	Pork	59.2593	5.98961
178	Pork	55.5556	9.01434
179	Pork	66.6667	8.13149
180	Poultry	64.8148	3.21865
181	Pork	68.5185	11.267
182	Pork	68.5185	10.9269
183	Pork	75.9259	14.7449
184	Pork	72.2222	13.9464
185	Pork	61.1111	10.1631
186	Pork	72.2222	13.8733
187	Vegan	14.8148	1.03333
188	Pork	46.2963	5.83125
189	Pork	50	7.3425
190	Pork	37.037	7.41489
191	Pork	46.2963	5.94527
192	Pork	64.8148	6.85544
193	Vegetarian	59.2593	1.67877
194	Pork	68.5185	8.60854
195	Pork	75.9259	13.4893
196	Pork	55.5556	6.16189
197	Pork	53.7037	6.29361
198	Pork	66.6667	7.92394
199	Pork	68.5185	8.59433
200	Pork	64.8148	8.31311
201	Pork	55.5556	6.18714
202	Pork	57.4074	8.05075
203	Pork	48.1481	8.30867
204	Pork	66.6667	6.45994
205	Pork	66.6667	9.18589
206	Pork	50	7.19091
207	Pork	48.1481	6.18512
208	Vegetarian	37.037	1.68568
209	Vegetarian	17.5926	2.14372
210	Vegetarian	22.2222	0.647772
211	Vegetarian	25	0.805276
212	Vegetarian	33.8624	2.09069
213	Vegetarian	28.2407	2.08287
214	Vegan	25	0.583418
215	Vegan	22.2222	0.974793
216	Vegan	37.963	1.21649
217	Vegan	23.1481	1.59683
218	Vegan	31.4815	0.52256
219	Pork	55.5556	6.17777
220	Vegetarian	25.5556	1.92798
221	Pork	55.5556	3.89942
222	Vegan	31.4815	0.672053
223	Pork	51.8519	7.01249
224	Pork	56.4815	4.83201
225	Pork	59.2593	7.39695
226	Pork	51.8519	6.93778
227	Poultry	35.1852	3.61181
228	Pork	53.7037	9.12444
229	Pork	61.1111	9.27344
230	Pork	59.2593	7.54354
231	Pork	53.7037	8.16293
232	Pork	55.5556	8.46453
233	Pork	62.963	8.0106
234	Ruminant	55.5556	27.1043
235	Ruminant	55.5556	39.9547
236	Pork	53.7037	8.94909
237	Pork	53.7037	7.20618
238	Poultry	33.3333	3.98738
239	Vegan	16.6667	1.1098
240	Vegan	37.037	0.983111
241	Pork	61.1111	8.73823
242	Poultry	53.7037	3.61535
243	Poultry	55.5556	2.97435
244	Vegan	22.2222	0.897019
245	Vegan	14.8148	0.820767
246	Vegetarian	26.8519	2.38043
247	Vegan	9.25926	1.48601
248	Vegan	12.963	2.17374
249	Pork	46.2963	6.24415
250	Pork	48.1481	5.47956
251	Pork	55.5556	7.64436
252	Pork	44.4444	5.34248
253	Pork	55.5556	5.26132
254	Pork	48.1481	7.03032
255	Pork	48.1481	6.32412
256	Pork	53.7037	5.29289
257	Pork	53.7037	5.34591
258	Pork	46.2963	6.32878
259	Poultry	35.1852	2.42711
260	Pork	53.7037	5.11067
261	Pork	53.7037	6.82215
262	Pork	51.8519	6.89809
263	Pork	48.1481	6.86006
264	Pork	55.5556	8.40199
265	Pork	53.7037	7.07105
266	Ruminant	51.8519	36.6581
267	Pork	55.5556	9.06157
268	Pork	55.5556	8.64963
269	Pork	53.7037	6.72432
270	Pork	57.4074	8.43468
271	Pork	51.8519	6.95004
272	Pork	61.1111	8.26685
273	Pork	29.6296	6.57406
274	Poultry	46.2963	3.13751
275	Pork	57.4074	8.45962
276	Pork	37.037	7.14229
277	Pork	27.7778	7.3149
278	Pork	57.4074	4.95764
279	Pork	57.4074	4.84552
280	Pork	31.4815	6.65674
281	Pork	57.4074	4.79988
282	Pork	59.2593	8.09316
283	Pork	55.5556	5.84534
284	Pork	55.5556	7.85593
285	Pork	51.8519	8.07575
286	Pork	57.4074	6.83869
287	Pork	53.7037	7.01312
288	Pork	62.963	8.06504
289	Pork	61.1111	7.17492
290	Pork	53.7037	5.66192
291	Poultry	31.4815	3.50591
292	Ruminant	55.5556	29.9379
293	Ruminant	40.7407	18.3908
294	Pork	29.6296	6.77722
295	Pork	33.3333	6.74681
296	Pork	59.2593	6.83315
297	Pork	46.2963	7.94273
298	Pork	44.4444	5.93203
299	Poultry	33.3333	3.8609
300	Poultry	52.7778	3.192
301	Vegan	50	0.803288
302	Poultry	48.1481	3.23186
303	Poultry	31.4815	2.64776
304	Pork	51.8519	5.79956
305	Pork	53.7037	5.12335
306	Pork	57.4074	9.00181
307	Pork	53.7037	6.7448
308	Pork	55.5556	6.7571
309	Pork	53.7037	9.21484
310	Pork	33.3333	6.79409
311	Pork	55.5556	7.57937
312	Pork	53.7037	5.11921
313	Pork	61.1111	8.50682
314	Pork	53.7037	7.0053
315	Pork	53.7037	6.30463
316	Pork	51.8519	5.81351
317	Poultry	35.1852	3.65423
318	Pork	59.2593	7.17109
319	Poultry	33.3333	2.97945
320	Vegetarian	38.8889	1.79402
321	Pork	51.8519	5.79646
322	Pork	57.4074	8.53428
323	Pork	48.1481	6.7475
324	Pork	48.1481	4.94011
325	Pork	48.1481	6.73421
326	Pork	56.4815	5.06968
327	Pork	61.1111	9.2246
328	Pork	68.5185	8.60187
329	Pork	35.1852	6.72854
330	Pork	57.4074	8.50914
331	Pork	51.8519	5.57573
332	Pork	68.5185	11.6838
333	Pork	53.7037	7.03508
334	Vegetarian	37.037	1.77043
335	Pork	53.7037	5.08516
336	Pork	64.8148	8.23135
337	Vegetarian	22.2222	0.521273
338	Poultry	46.2963	2.4356
339	Pork	68.5185	6.93425
340	Pork	57.4074	6.69266
341	Pork	29.6296	7.38635
342	Pork	68.5185	8.49054
343	Poultry	64.8148	3.12645
344	Pork	55.5556	5.73367
345	Pork	53.7037	7.12859
346	Ruminant	50	24.0092
347	Pork	64.8148	7.7626
348	Pork	57.4074	16.6035
349	Pork	53.7037	8.55796
350	Vegetarian	38.2716	1.73218
351	Poultry	64.8148	3.15681
352	Pork	53.7037	7.45228
353	Pork	33.3333	6.7355
354	Vegetarian	30.8642	1.93741
355	Pork	50	6.67094
356	Pork	54.6296	6.76157
357	Pork	53.7037	7.27747
358	Pork	44.4444	6.7104
359	Vegan	20.3704	1.59005
360	Pork	59.2593	5.00455
361	Pork	45.8333	7.53832
362	Pork	65.7407	6.72022
363	Pork	57.4074	6.92465
364	Pork	64.8148	11.8802
365	Poultry	53.7037	3.58759
366	Vegan	48.1481	1.15859
367	Poultry	53.7037	2.21371
368	Vegan	38.8889	0.486628
369	Vegan	20.3704	0.795446
370	Pork	53.7037	5.16995
371	Pork	48.1481	7.60281
372	Vegan	46.2963	0.818314
373	Vegan	22.2222	0.965655
374	Pork	55.5556	8.38911
375	Pork	53.7037	6.8803
376	Pork	75.9259	12.4315
377	Poultry	42.5926	4.12698
378	Vegan	27.7778	0.574456
379	Pork	64.8148	6.08944
380	Pork	55.5556	7.94177
381	Pork	48.1481	4.77102
382	Pork	33.3333	5.47233
383	Vegan	22.2222	0.945749
384	Vegetarian	17.5926	2.13856
385	Vegan	14.8148	0.808544
386	Pork	50	6.87487
387	Vegan	12.963	2.2111
388	Vegan	9.25926	1.51308
389	Pork	51.8519	6.16731
390	Pork	48.1481	6.86909
391	Vegan	38.2716	1.19272
392	Pork	56.4815	6.49552
393	Pork	44.4444	8.68823
394	Pork	50	6.82625
395	Ruminant	54.321	3.97356
396	Pork	56.4815	5.54562
397	Pork	52.7778	5.57899
398	Pork	50	6.82818
399	Pork	30.5556	5.22971
400	Poultry	34.2593	2.50193
401	Vegan	16.6667	2.10886
402	Pork	50	8.73712
403	Pork	57.4074	6.1006
404	Pork	66.6667	6.3958
405	Pork	66.6667	6.43189
406	Pork	59.2593	8.19502
407	Pork	55.5556	6.6578
408	Pork	62.963	6.04684
409	Pork	64.8148	6.3561
410	Pork	59.2593	7.93388
411	Pork	59.2593	7.91056
412	Pork	64.8148	6.5861
413	Poultry	51.8519	6.61688
414	Pork	57.4074	6.15477
415	Pork	59.2593	7.90624
416	Pork	57.4074	6.28003
417	Pork	66.6667	6.80032
418	Pork	57.4074	7.63606
419	Pork	66.6667	8.05676
420	Pork	51.8519	5.82934
421	Pork	46.2963	6.33635
422	Pork	50	7.0404
423	Pork	68.5185	6.56117
424	Pork	66.6667	6.99878
425	Pork	53.7037	7.51812
426	Pork	66.6667	6.30017
427	Pork	57.4074	7.6726
428	Pork	62.963	5.88249
429	Pork	55.5556	6.16298
430	Pork	68.5185	7.18986
431	Pork	46.2963	6.18388
432	Pork	55.5556	6.1371
433	Poultry	48.1481	7.95862
434	Pork	51.8519	7.59126
435	Pork	50	6.90188
436	Pork	55.5556	7.54931
437	Pork	59.2593	8.60147
438	Pork	57.4074	7.66563
439	Pork	55.5556	7.0124
440	Pork	51.8519	7.58187
441	Poultry	35.1852	3.20646
442	Pork	64.8148	6.59048
443	Pork	57.4074	6.97339
444	Poultry	25.9259	2.67837
445	Pork	51.8519	7.61932
446	Pork	59.2593	7.96193
447	Pork	66.6667	7.20144
448	Pork	64.8148	6.56229
449	Pork	74.0741	11.5287
450	Poultry	51.8519	3.55759
451	Vegan	5.55556	2.14219
452	Vegan	15.7407	1.92892
453	Vegan	48.1481	1.03102
454	Pork	61.1111	8.76354
455	Pork	55.5556	9.12057
456	Pork	62.963	9.01928
457	Pork	55.5556	9.0434
458	Pork	51.8519	8.43505
459	Pork	55.5556	7.33445
460	Pork	51.8519	7.76807
461	Pork	37.037	7.26773
462	Pork	53.7037	7.1157
463	Pork	53.7037	7.62674
464	Pork	51.8519	7.89236
465	Pork	51.8519	7.85888
466	Vegan	22.2222	0.924802
467	Pork	55.5556	9.07969
468	Pork	46.2963	5.79179
469	Pork	61.1111	8.97842
470	Pork	50	8.12286
471	Pork	46.2963	7.09653
472	Pork	50	8.10381
473	Pork	50	8.17778
474	Pork	55.5556	8.04182
475	Pork	53.7037	6.28783
476	Pork	53.7037	6.2564
477	Pork	51.8519	7.33325
478	Pork	46.2963	7.27076
479	Pork	53.7037	7.15391
480	Pork	57.4074	6.74718
481	Pork	55.5556	8.02852
482	Pork	33.3333	6.6127
483	Pork	55.5556	6.9528
484	Pork	53.7037	4.45887
485	Pork	53.7037	9.17673
486	Pork	40.7407	5.65159
487	Poultry	35.1852	3.64013
488	Pork	53.7037	7.38199
489	Pork	51.8519	8.19335
490	Pork	51.8519	6.126
491	Pork	48.1481	7.48792
492	Pork	50	7.57926
493	Pork	68.5185	11.1404
494	Pork	50	7.22755
495	Pork	59.2593	7.23175
496	Vegetarian	22.2222	0.608899
497	Vegetarian	25.9259	0.792064
498	Vegan	22.2222	0.966988
499	Vegan	14.8148	0.830087
500	Vegan	9.25926	1.49663
501	Vegan	25.9259	0.445852
502	Vegan	37.037	1.16434
503	Vegan	12.963	2.14953

## Sheet: Figures S1-S5
Figure id number	Retailer	Department	impact	Environmental Indicator
1	Morissons	Fruit & Veg	0.092217	GHGs
2	Iceland	Â£1 Value	0.454787	GHGs
3	Tesco	Food Cupboard	0.0931727	GHGs
4	Waitrose	Fresh & Chilled	1.09788	GHGs
5	Tesco_Ireland	Fresh Food	0.661619	GHGs
6	Waitrose	Bakery	0.56821	GHGs
7	Waitrose	Bakery	0.103956	GHGs
8	Tesco	Drinks	0.181852	GHGs
9	Tesco	Drinks	0.187582	GHGs
10	Tesco	Fresh Food	1.34075	GHGs
11	Tesco	Fresh Food	1.29705	GHGs
12	Tesco	Fresh Food	1.18867	GHGs
13	Waitrose	Fresh & Chilled	0.394349	GHGs
14	Waitrose	Fresh & Chilled	0.593939	GHGs
15	Tesco_Ireland	Food Cupboard	0.119782	GHGs
16	Waitrose	Fresh & Chilled	15.3391	GHGs
17	Waitrose	Bakery	0.352006	GHGs
18	Cook	Main Meals	4.82923	GHGs
19	Cook	Main Meals	1.00724	GHGs
20	Cook	Main Meals	3.0922	GHGs
21	Waitrose	Bakery	0.5048	GHGs
22	Waitrose	Fresh & Chilled	0.84496	GHGs
23	Waitrose	Fresh & Chilled	2.02741	GHGs
24	Tesco	Fresh Food	0.634115	GHGs
25	Waitrose	Bakery	0.129165	GHGs
26	Tesco	Food Cupboard	-0.315592	GHGs
27	Tesco	Fresh Food	-0.315592	GHGs
28	Tesco_Ireland	Food Cupboard	-0.315592	GHGs
29	Tesco	Food Cupboard	0.144646	GHGs
30	Tesco	Fresh Food	0.144646	GHGs
31	Tesco	Food Cupboard	0.116287	GHGs
32	Tesco	Fresh Food	0.116287	GHGs
33	Tesco	Bakery	0.16431	GHGs
34	Tesco	Bakery	0.16313	GHGs
35	Tesco	Bakery	0.154918	GHGs
36	Tesco	Bakery	0.165781	GHGs
37	Morissons	Bakery & Cakes	0.149943	GHGs
38	Morissons	Drinks	0.149943	GHGs
39	Morissons	Food Cupboard	0.149943	GHGs
40	Morissons	Fresh	0.149943	GHGs
41	Tesco	Bakery	-0.315793	GHGs
42	Tesco_Ireland	Drinks	0.00370543	GHGs
43	Tesco	Drinks	0.837081	GHGs
44	Tesco	Food Cupboard	0.190498	GHGs
45	Tesco_Ireland	Food Cupboard	0.190498	GHGs
46	Tesco	Food Cupboard	0.251258	GHGs
47	Tesco_Ireland	Food Cupboard	0.251258	GHGs
48	Tesco_Ireland	Drinks	0.00332924	GHGs
49	Iceland	Â£1 Value	0.00680841	GHGs
50	Sainsbury	Drinks	0.00680841	GHGs
51	Sainsbury	Drinks	0.00745124	GHGs
52	Ocado	Food Cupboard	1.06153	GHGs
53	Ocado	Fresh	1.06153	GHGs
54	Ocado	Frozen	1.06153	GHGs
55	Tesco_Ireland	Fresh Food	0.237031	GHGs
56	Waitrose	Bakery	0.200319	GHGs
57	Waitrose	Fresh & Chilled	0.142013	GHGs
58	Waitrose	World Foods	0.142013	GHGs
59	Ocado	Food Cupboard	0.187229	GHGs
60	Ocado	World & Local Specialities	0.187229	GHGs
61	Waitrose	Fresh & Chilled	0.140569	GHGs
62	Waitrose	Health, Free From & Specialist Eating	0.140569	GHGs
63	Waitrose	Fresh & Chilled	0.032078	GHGs
64	Waitrose	Health, Free From & Specialist Eating	0.032078	GHGs
65	Waitrose	Fresh & Chilled	0.01165	GHGs
66	Tesco	Food Cupboard	0.0972765	GHGs
67	Ocado	Free From & Organic	0.0691278	GHGs
68	Ocado	World & Local Specialities	0.0691278	GHGs
69	Ocado	Free From & Organic	0.0569429	GHGs
70	Ocado	World & Local Specialities	0.0569429	GHGs
71	Ocado	World & Local Specialities	0.377019	GHGs
72	Ocado	Food Cupboard	0.172189	GHGs
73	Ocado	World & Local Specialities	0.172189	GHGs
74	Morissons	Drinks	0.367239	GHGs
75	Morissons	Fresh	0.367239	GHGs
76	Sainsbury	Dairy, eggs & chilled	0.378281	GHGs
77	Sainsbury	Drinks	0.378281	GHGs
78	Sainsbury	Dairy, eggs & chilled	0.369573	GHGs
79	Ocado	Fresh	0.381617	GHGs
80	Ocado	World & Local Specialities	0.381617	GHGs
81	Tesco	Fresh Food	0.375584	GHGs
82	Ocado	Fresh	0.387064	GHGs
83	Ocado	World & Local Specialities	0.387064	GHGs
84	Morissons	Drinks	0.370614	GHGs
85	Morissons	Fresh	0.370614	GHGs
86	Waitrose	Fresh & Chilled	0.371117	GHGs
87	Waitrose	Meals for the Week	0.371117	GHGs
88	Waitrose	Fresh & Chilled	0.375211	GHGs
89	Waitrose	Meals for the Week	0.375211	GHGs
90	Ocado	Food Cupboard	0.094458	GHGs
91	Ocado	Food Cupboard	0.0968188	GHGs
92	Ocado	Food Cupboard	0.100624	GHGs
93	Ocado	Food Cupboard	0.100149	GHGs
94	Tesco	Food Cupboard	0.0266953	GHGs
95	Tesco	Food Cupboard	0.368121	GHGs
96	Tesco	Food Cupboard	0.261381	GHGs
97	Ocado	Food Cupboard	0.101209	GHGs
98	Ocado	World & Local Specialities	0.101209	GHGs
99	Ocado	Food Cupboard	0.0931875	GHGs
100	Ocado	Food Cupboard	0.0926637	GHGs
101	Ocado	World & Local Specialities	0.0926637	GHGs
102	Ocado	Fresh	1.40595	GHGs
103	Ocado	World & Local Specialities	1.40595	GHGs
104	Ocado	Fresh	1.41897	GHGs
105	Ocado	World & Local Specialities	1.41897	GHGs
106	Ocado	Food Cupboard	0.0826449	GHGs
107	Ocado	World & Local Specialities	0.0826449	GHGs
108	Ocado	Fresh	1.41493	GHGs
109	Ocado	World & Local Specialities	1.41493	GHGs
110	Tesco_Ireland	Food Cupboard	0.110561	GHGs
111	Tesco_Ireland	Food Cupboard	0.170077	GHGs
112	Tesco_Ireland	Food Cupboard	0.467449	GHGs
113	Tesco_Ireland	Food Cupboard	0.22465	GHGs
114	Tesco	Drinks	0.108045	GHGs
115	Tesco	Drinks	0.107985	GHGs
116	Waitrose	Fresh & Chilled	4.81534	GHGs
117	Waitrose	Meals for the Week	4.81534	GHGs
118	Waitrose	Fresh & Chilled	14.7883	GHGs
119	Waitrose	Meals for the Week	14.7883	GHGs
120	Waitrose	Fresh & Chilled	4.81613	GHGs
121	Waitrose	Fresh & Chilled	15.1417	GHGs
122	Waitrose	Fresh & Chilled	4.77403	GHGs
123	Tesco	Bakery	0.251702	GHGs
124	Sainsbury	Bakery	0.208633	GHGs
125	Sainsbury	Dairy, eggs & chilled	0.208633	GHGs
126	Waitrose	Bakery	0.211204	GHGs
127	Waitrose	Fresh & Chilled	0.211204	GHGs
128	Waitrose	Meals for the Week	0.211204	GHGs
129	Ocado	Fresh	0.222713	GHGs
130	Tesco	Drinks	0.0444417	GHGs
131	Tesco	Drinks	0.0915733	GHGs
132	Tesco	Drinks	0.0448662	GHGs
133	Tesco	Drinks	0.0448675	GHGs
134	Ocado	Food Cupboard	0.0760646	GHGs
135	Ocado	Free From & Organic	0.0760646	GHGs
136	Ocado	World & Local Specialities	0.0760646	GHGs
137	Ocado	Food Cupboard	0.0789413	GHGs
138	Ocado	Free From & Organic	0.0789413	GHGs
139	Ocado	World & Local Specialities	0.0789413	GHGs
140	Tesco	Frozen Food	3.89897	GHGs
141	Tesco	Frozen Food	2.69727	GHGs
142	Tesco	Frozen Food	1.2251	GHGs
143	Tesco	Frozen Food	3.08699	GHGs
144	Tesco	Frozen Food	2.48589	GHGs
145	Ocado	Food Cupboard	0.354029	GHGs
146	Ocado	World & Local Specialities	0.354029	GHGs
147	Ocado	Food Cupboard	0.448129	GHGs
148	Ocado	World & Local Specialities	0.448129	GHGs
149	Tesco_Ireland	Food Cupboard	0.092538	GHGs
150	Tesco_Ireland	Food Cupboard	0.262538	GHGs
151	Ocado	Food Cupboard	0.253924	GHGs
152	Ocado	World & Local Specialities	0.253924	GHGs
153	Tesco_Ireland	Food Cupboard	0.106656	GHGs
154	Waitrose	Fresh & Chilled	0.241201	GHGs
155	Waitrose	Meals for the Week	0.241201	GHGs
156	Ocado	Fresh	0.181067	GHGs
157	Morissons	Drinks	0.245541	GHGs
158	Morissons	Fresh	0.245541	GHGs
159	Ocado	Fresh	0.179411	GHGs
160	Sainsbury	Dairy, eggs & chilled	0.308437	GHGs
161	Morissons	Drinks	0.265407	GHGs
162	Morissons	Fresh	0.265407	GHGs
163	Morissons	Drinks	0.260204	GHGs
164	Morissons	Fresh	0.260204	GHGs
165	Sainsbury	Dairy, eggs & chilled	0.28895	GHGs
166	Morissons	Drinks	0.24481	GHGs
167	Morissons	Fresh	0.24481	GHGs
168	Tesco	Fresh Food	0.240163	GHGs
169	Waitrose	Fresh & Chilled	0.368221	GHGs
170	Waitrose	Meals for the Week	0.368221	GHGs
171	Waitrose	Fresh & Chilled	0.288091	GHGs
172	Waitrose	Meals for the Week	0.288091	GHGs
173	Morissons	Drinks	0.359846	GHGs
174	Morissons	Fresh	0.359846	GHGs
175	Ocado	Fresh	0.420518	GHGs
176	Waitrose	Fresh & Chilled	0.246181	GHGs
177	Waitrose	Meals for the Week	0.246181	GHGs
178	Tesco_Ireland	Fresh Food	0.176862	GHGs
179	Tesco_Ireland	Fresh Food	0.18922	GHGs
180	Ocado	Fresh	0.271573	GHGs
181	Ocado	Soft Drinks, Tea & Coffee	0.271573	GHGs
182	Ocado	Fresh	0.313077	GHGs
183	Ocado	Soft Drinks, Tea & Coffee	0.313077	GHGs
184	Ocado	Fresh	0.276233	GHGs
185	Ocado	Soft Drinks, Tea & Coffee	0.276233	GHGs
186	Tesco_Ireland	Drinks	0.314406	GHGs
187	Tesco_Ireland	Drinks	0.270315	GHGs
188	Waitrose	Fresh & Chilled	0.346886	GHGs
189	Waitrose	Fresh & Chilled	0.357713	GHGs
190	Waitrose	Fresh & Chilled	0.346659	GHGs
191	Waitrose	Meals for the Week	0.346659	GHGs
192	Tesco	Fresh Food	0.343624	GHGs
193	Ocado	Fresh	0.164797	GHGs
194	Morissons	Drinks	0.336685	GHGs
195	Morissons	Fresh	0.336685	GHGs
196	Waitrose	Fresh & Chilled	0.354952	GHGs
197	Waitrose	Meals for the Week	0.354952	GHGs
198	Morissons	Drinks	0.287391	GHGs
199	Morissons	Fresh	0.287391	GHGs
200	Tesco	Fresh Food	0.28979	GHGs
201	Waitrose	Fresh & Chilled	0.353916	GHGs
202	Waitrose	Meals for the Week	0.353916	GHGs
203	Morissons	Drinks	0.354898	GHGs
204	Morissons	Fresh	0.354898	GHGs
205	Morissons	Drinks	0.344587	GHGs
206	Morissons	Fresh	0.344587	GHGs
207	Waitrose	Fresh & Chilled	0.339946	GHGs
208	Waitrose	Meals for the Week	0.339946	GHGs
209	Waitrose	Fresh & Chilled	0.351575	GHGs
210	Waitrose	Fresh & Chilled	0.251125	GHGs
211	Waitrose	Meals for the Week	0.251125	GHGs
212	Sainsbury	Dairy, eggs & chilled	0.25932	GHGs
213	Sainsbury	Drinks	0.25932	GHGs
214	Sainsbury	Dairy, eggs & chilled	0.260495	GHGs
215	Sainsbury	Drinks	0.260495	GHGs
216	Sainsbury	Dairy, eggs & chilled	0.255329	GHGs
217	Sainsbury	Drinks	0.255329	GHGs
218	Sainsbury	Dairy, eggs & chilled	0.255731	GHGs
219	Sainsbury	Drinks	0.255731	GHGs
220	Sainsbury	Dairy, eggs & chilled	0.377713	GHGs
221	Sainsbury	Drinks	0.377713	GHGs
222	Sainsbury	Dairy, eggs & chilled	0.364099	GHGs
223	Sainsbury	Drinks	0.364099	GHGs
224	Sainsbury	Dairy, eggs & chilled	0.363256	GHGs
225	Sainsbury	Drinks	0.363256	GHGs
226	Sainsbury	Dairy, eggs & chilled	0.368238	GHGs
227	Sainsbury	Drinks	0.368238	GHGs
228	Sainsbury	Dairy, eggs & chilled	0.2939	GHGs
229	Sainsbury	Drinks	0.2939	GHGs
230	Sainsbury	Dairy, eggs & chilled	0.363622	GHGs
231	Sainsbury	Drinks	0.363622	GHGs
232	Sainsbury	Food cupboard	0.363622	GHGs
233	Sainsbury	Dairy, eggs & chilled	0.366828	GHGs
234	Sainsbury	Drinks	0.366828	GHGs
235	Ocado	Food Cupboard	0.122653	GHGs
236	Ocado	Free From & Organic	0.122653	GHGs
237	Ocado	Food Cupboard	0.364351	GHGs
238	Ocado	Free From & Organic	0.364351	GHGs
239	Ocado	Food Cupboard	0.123988	GHGs
240	Ocado	Free From & Organic	0.123988	GHGs
241	Ocado	Food Cupboard	0.093255	GHGs
242	Ocado	Soft Drinks, Tea & Coffee	0.093255	GHGs
243	Ocado	Fresh	0.323063	GHGs
244	Waitrose	Fresh & Chilled	0.271338	GHGs
245	Ocado	Fresh	0.32419	GHGs
246	Waitrose	Fresh & Chilled	0.3158	GHGs
247	Ocado	Fresh	0.381919	GHGs
248	Waitrose	Fresh & Chilled	0.241243	GHGs
249	Ocado	Fresh	0.292293	GHGs
250	Tesco_Ireland	Fresh Food	0.403009	GHGs
251	Ocado	Fresh	0.219924	GHGs
252	Waitrose	Fresh & Chilled	0.400548	GHGs
253	Sainsbury	Dairy, eggs & chilled	0.392152	GHGs
254	Ocado	Fresh	0.409568	GHGs
255	Ocado	Fresh	0.336181	GHGs
256	Tesco_Ireland	Fresh Food	0.335588	GHGs
257	Tesco	Fresh Food	0.343217	GHGs
258	Ocado	Fresh	0.226425	GHGs
259	Sainsbury	Dairy, eggs & chilled	0.337263	GHGs
260	Tesco	Fresh Food	0.325972	GHGs
261	Tesco	Fresh Food	0.31469	GHGs
262	Tesco_Ireland	Fresh Food	0.336283	GHGs
263	Tesco	Fresh Food	0.32084	GHGs
264	Tesco_Ireland	Fresh Food	0.414112	GHGs
265	Tesco	Fresh Food	0.415667	GHGs
266	Tesco_Ireland	Fresh Food	0.309088	GHGs
267	Tesco	Fresh Food	0.322728	GHGs
268	Waitrose	Fresh & Chilled	0.309216	GHGs
269	Ocado	Fresh	0.221636	GHGs
270	Ocado	Fresh	0.29956	GHGs
271	Waitrose	Fresh & Chilled	0.314036	GHGs
272	Waitrose	Meals for the Week	0.314036	GHGs
273	Ocado	Fresh	0.315582	GHGs
274	Tesco_Ireland	Fresh Food	0.314191	GHGs
275	Ocado	Fresh	0.31163	GHGs
276	Morissons	Fresh	0.316588	GHGs
277	Waitrose	Fresh & Chilled	0.271251	GHGs
278	Morissons	Fresh	0.271496	GHGs
279	Sainsbury	Dairy, eggs & chilled	0.305746	GHGs
280	Tesco	Fresh Food	0.298776	GHGs
281	Sainsbury	Dairy, eggs & chilled	0.247088	GHGs
282	Tesco_Ireland	Fresh Food	0.299833	GHGs
283	Tesco_Ireland	Fresh Food	0.211393	GHGs
284	Morissons	Fresh	0.302569	GHGs
285	Morissons	Fresh	0.285314	GHGs
286	Sainsbury	Dairy, eggs & chilled	0.330615	GHGs
287	Morissons	Fresh	0.247622	GHGs
288	Morissons	Fresh	0.323438	GHGs
289	Tesco	Fresh Food	0.327575	GHGs
290	Morissons	Fresh	0.255928	GHGs
291	Tesco	Fresh Food	0.236018	GHGs
292	Sainsbury	Dairy, eggs & chilled	0.300945	GHGs
293	Morissons	Fresh	0.184888	GHGs
294	Ocado	Fresh	0.330126	GHGs
295	Ocado	Fresh	0.324774	GHGs
296	Ocado	Fresh	0.336908	GHGs
297	Ocado	Fresh	0.391042	GHGs
298	Ocado	Fresh	0.336239	GHGs
299	Ocado	Fresh	0.23178	GHGs
300	Tesco_Ireland	Fresh Food	0.242392	GHGs
301	Tesco_Ireland	Fresh Food	0.311814	GHGs
302	Waitrose	Fresh & Chilled	0.34371	GHGs
303	Sainsbury	Dairy, eggs & chilled	0.334039	GHGs
304	Tesco	Fresh Food	0.33776	GHGs
305	Ocado	Fresh	0.311701	GHGs
306	Tesco	Fresh Food	0.169862	GHGs
307	Tesco_Ireland	Fresh Food	0.169862	GHGs
308	Tesco_Ireland	Fresh Food	0.378054	GHGs
309	Ocado	Fresh	0.379834	GHGs
310	Sainsbury	Dairy, eggs & chilled	0.3423	GHGs
311	Sainsbury	Dairy, eggs & chilled	0.403256	GHGs
312	Sainsbury	Dairy, eggs & chilled	0.308232	GHGs
313	Morissons	Fresh	0.230479	GHGs
314	Sainsbury	Dairy, eggs & chilled	0.309222	GHGs
315	Waitrose	Food Cupboard	0.416555	GHGs
316	Morissons	Fresh	0.293333	GHGs
317	Morissons	Fresh	0.340339	GHGs
318	Waitrose	Fresh & Chilled	0.340339	GHGs
319	Tesco_Ireland	Fresh Food	0.347621	GHGs
320	Tesco	Fresh Food	0.336838	GHGs
321	Ocado	Fresh	0.31428	GHGs
322	Sainsbury	Dairy, eggs & chilled	0.290726	GHGs
323	Morissons	Fresh	0.315465	GHGs
324	Waitrose	Fresh & Chilled	0.315465	GHGs
325	Ocado	Fresh	0.34666	GHGs
326	Tesco_Ireland	Fresh Food	0.303327	GHGs
327	Tesco_Ireland	Fresh Food	0.35154	GHGs
328	Tesco	Fresh Food	0.309505	GHGs
329	Ocado	Fresh	0.314069	GHGs
330	Morissons	Fresh	0.352025	GHGs
331	Ocado	Fresh	0.275923	GHGs
332	Tesco_Ireland	Fresh Food	0.407863	GHGs
333	Tesco	Fresh Food	1.93042	GHGs
334	Tesco	Fresh Food	2.04867	GHGs
335	Ocado	Fresh	1.01853	GHGs
336	Ocado	Fresh	1.11503	GHGs
337	Ocado	Fresh	0.0201471	GHGs
338	Ocado	Soft Drinks, Tea & Coffee	0.0201471	GHGs
339	Ocado	Food Cupboard	0.13953	GHGs
340	Ocado	Food Cupboard	0.044629	GHGs
341	Ocado	Food Cupboard	0.044234	GHGs
342	Ocado	Fresh	1.45885	GHGs
343	Ocado	Frozen	0.899602	GHGs
344	Ocado	Frozen	1.51075	GHGs
345	Ocado	Fresh	0.032069	GHGs
346	Ocado	Fresh	2.86559	GHGs
347	Tesco	Drinks	0.1087	GHGs
348	Tesco	Drinks	0.0226631	GHGs
349	Tesco	Drinks	0.0224314	GHGs
350	Tesco	Drinks	0.108666	GHGs
351	Tesco	Drinks	0.0240103	GHGs
352	Tesco	Drinks	0.0228114	GHGs
353	Morissons	Food Cupboard	0.0937967	GHGs
354	Ocado	Food Cupboard	0.0937967	GHGs
355	Ocado	Free From & Organic	0.0937967	GHGs
356	Morissons	Food Cupboard	0.0936815	GHGs
357	Ocado	Food Cupboard	0.0936815	GHGs
358	Ocado	Food Cupboard	0.837066	GHGs
359	Ocado	Free From & Organic	0.082751	GHGs
360	Ocado	Food Cupboard	2.1	GHGs
361	Ocado	Free From & Organic	2.1	GHGs
362	Ocado	Soft Drinks, Tea & Coffee	2.1	GHGs
363	Morissons	Food Cupboard	3.93297	GHGs
364	Ocado	Food Cupboard	3.93297	GHGs
365	Ocado	Soft Drinks, Tea & Coffee	3.93297	GHGs
366	Morissons	Food Cupboard	1.07839	GHGs
367	Tesco	Food Cupboard	1.25449	GHGs
368	Tesco	Food Cupboard	1.11104	GHGs
369	Tesco_Ireland	Food Cupboard	1.11104	GHGs
370	Morissons	Food Cupboard	0.967236	GHGs
371	Tesco	Food Cupboard	0.845644	GHGs
372	Tesco_Ireland	Food Cupboard	0.845644	GHGs
373	Sainsbury	Food cupboard	1.02679	GHGs
374	Tesco	Food Cupboard	0.746595	GHGs
375	Tesco	Food Cupboard	1.07077	GHGs
376	Tesco_Ireland	Food Cupboard	1.07077	GHGs
377	Ocado	Food Cupboard	0.699996	GHGs
378	Sainsbury	Food cupboard	0.350863	GHGs
379	Ocado	Food Cupboard	0.313385	GHGs
380	Tesco	Food Cupboard	0.463313	GHGs
381	Tesco_Ireland	Food Cupboard	0.463313	GHGs
382	Tesco	Food Cupboard	0.496961	GHGs
383	Tesco_Ireland	Food Cupboard	0.523001	GHGs
384	Morissons	Food Cupboard	0.424848	GHGs
385	Morissons	Food Cupboard	0.407901	GHGs
386	Morissons	Fresh	0.760777	GHGs
387	Tesco_Ireland	Fresh Food	-0.210415	GHGs
388	Tesco	Fresh Food	-0.137841	GHGs
389	Sainsbury	Dairy, eggs & chilled	-0.135256	GHGs
390	Tesco	Food Cupboard	0.566584	GHGs
391	Tesco	Drinks	0.951814	GHGs
392	Tesco	Food Cupboard	0.951814	GHGs
393	Sainsbury	Drinks	1.00938	GHGs
394	Sainsbury	Food cupboard	1.00938	GHGs
395	Waitrose	Fresh & Chilled	0.858185	GHGs
396	Waitrose	Meals for the Week	0.858185	GHGs
397	Ocado	Food Cupboard	0.718275	GHGs
398	Ocado	Food Cupboard	0.672067	GHGs
399	Waitrose	Food Cupboard	0.358066	GHGs
400	Sainsbury	Food cupboard	0.767254	GHGs
401	Sainsbury	Dairy, eggs & chilled	0.74859	GHGs
402	Tesco	Food Cupboard	0.454541	GHGs
403	Tesco_Ireland	Food Cupboard	0.454541	GHGs
404	Morissons	Food Cupboard	0.37914	GHGs
405	Tesco_Ireland	Food Cupboard	0.455677	GHGs
406	Sainsbury	Food cupboard	0.663734	GHGs
407	Iceland	Â£1 Value	0.331727	GHGs
408	Sainsbury	Food cupboard	0.350223	GHGs
409	Tesco	Food Cupboard	0.493749	GHGs
410	Ocado	Soft Drinks, Tea & Coffee	2.98451	GHGs
411	Ocado	Food Cupboard	-0.314583	GHGs
412	Ocado	Food Cupboard	3.01241	GHGs
413	Ocado	Food Cupboard	0.38507	GHGs
414	Ocado	Soft Drinks, Tea & Coffee	0.38507	GHGs
415	Ocado	Food Cupboard	0.377808	GHGs
416	Ocado	Soft Drinks, Tea & Coffee	0.377808	GHGs
417	Tesco_Ireland	Food Cupboard	0.217877	GHGs
418	Tesco	Food Cupboard	1.44025	GHGs
419	Morissons	Food Cupboard	1.44671	GHGs
420	Waitrose	Food Cupboard	1.24714	GHGs
421	Sainsbury	Food cupboard	1.1844	GHGs
422	Ocado	Food Cupboard	1.03024	GHGs
423	Sainsbury	Food cupboard	1.06103	GHGs
424	Sainsbury	Dairy, eggs & chilled	0.575684	GHGs
425	Morissons	Food Cupboard	0.603891	GHGs
426	Tesco_Ireland	Drinks	0.00149729	GHGs
427	Ocado	Food Cupboard	0.152745	GHGs
428	Ocado	World & Local Specialities	0.152745	GHGs
429	Ocado	Food Cupboard	2.1	GHGs
430	Ocado	Soft Drinks, Tea & Coffee	2.1	GHGs
431	Ocado	Food Cupboard	2.1	GHGs
432	Ocado	Soft Drinks, Tea & Coffee	2.1	GHGs
433	Ocado	Food Cupboard	2.0979	GHGs
434	Ocado	Soft Drinks, Tea & Coffee	2.0979	GHGs
435	Morissons	Food Cupboard	0.171632	GHGs
436	Morissons	Food Cupboard	0.154387	GHGs
437	Morissons	Food Cupboard	0.107889	GHGs
438	Ocado	Food Cupboard	0.133713	GHGs
439	Ocado	Food Cupboard	0.15865	GHGs
440	Ocado	Food Cupboard	0.134275	GHGs
441	Morissons	Food Cupboard	0.109289	GHGs
442	Ocado	Food Cupboard	0.165156	GHGs
443	Ocado	Food Cupboard	0.185527	GHGs
444	Morissons	Food Cupboard	0.109717	GHGs
445	Ocado	Food Cupboard	0.144777	GHGs
446	Morissons	Food Cupboard	0.109613	GHGs
447	Ocado	Food Cupboard	0.159637	GHGs
448	Sainsbury	Food cupboard	0.179155	GHGs
449	Sainsbury	Food cupboard	0.288406	GHGs
450	Tesco	Food Cupboard	0.198486	GHGs
451	Sainsbury	Food cupboard	0.169919	GHGs
452	Waitrose	Food Cupboard	0.173058	GHGs
453	Tesco	Food Cupboard	0.153635	GHGs
454	Sainsbury	Food cupboard	0.147027	GHGs
455	Waitrose	Food Cupboard	0.172582	GHGs
456	Tesco	Food Cupboard	0.16366	GHGs
457	Ocado	Food Cupboard	0.108981	GHGs
458	Sainsbury	Food cupboard	0.107826	GHGs
459	Waitrose	Food Cupboard	0.176343	GHGs
460	Tesco	Food Cupboard	0.147256	GHGs
461	Ocado	Food Cupboard	0.102715	GHGs
462	Sainsbury	Food cupboard	0.110495	GHGs
463	Waitrose	Food Cupboard	0.14145	GHGs
464	Ocado	Food Cupboard	0.100261	GHGs
465	Waitrose	Food Cupboard	0.100261	GHGs
466	Sainsbury	Food cupboard	0.107453	GHGs
467	Ocado	Food Cupboard	0.103434	GHGs
468	Sainsbury	Food cupboard	0.122101	GHGs
469	Waitrose	Food Cupboard	0.170429	GHGs
470	Sainsbury	Food cupboard	0.184403	GHGs
471	Tesco	Food Cupboard	0.183379	GHGs
472	Waitrose	Food Cupboard	0.186277	GHGs
473	Waitrose	Food Cupboard	0.133598	GHGs
474	Sainsbury	Food cupboard	0.147833	GHGs
475	Sainsbury	Food cupboard	0.110587	GHGs
476	Tesco	Frozen Food	0.645469	GHGs
477	Sainsbury	Food cupboard	0.0524707	GHGs
478	Morissons	Food Cupboard	0.0630344	GHGs
479	Morissons	Food Cupboard	0.0612527	GHGs
480	Morissons	Food Cupboard	0.0980676	GHGs
481	Ocado	Food Cupboard	0.451383	GHGs
482	Tesco	Food Cupboard	0.45667	GHGs
483	Tesco	Food Cupboard	0.454776	GHGs
484	Ocado	Food Cupboard	0.449636	GHGs
485	Tesco	Food Cupboard	0.465499	GHGs
486	Morissons	Food Cupboard	0.0903147	GHGs
487	Ocado	Food Cupboard	0.149752	GHGs
488	Tesco	Food Cupboard	0.188416	GHGs
489	Waitrose	Food Cupboard	0.102451	GHGs
490	Ocado	Food Cupboard	0.0704027	GHGs
491	Ocado	Free From & Organic	0.0704027	GHGs
492	Tesco	Food Cupboard	0.0788651	GHGs
493	Ocado	Food Cupboard	0.0885811	GHGs
494	Waitrose	Food Cupboard	0.108445	GHGs
495	Waitrose	Food Cupboard	0.118374	GHGs
496	Tesco	Food Cupboard	0.131589	GHGs
497	Tesco	Food Cupboard	0.108165	GHGs
498	Ocado	Food Cupboard	0.14518	GHGs
499	Ocado	Food Cupboard	0.0836387	GHGs
500	Ocado	Food Cupboard	0.0970187	GHGs
501	Tesco	Food Cupboard	0.119239	GHGs
502	Ocado	Food Cupboard	0.0996962	GHGs
503	Ocado	Food Cupboard	0.450428	GHGs
504	Ocado	Free From & Organic	0.450428	GHGs
505	Sainsbury	Food cupboard	0.258592	GHGs
506	Ocado	Food Cupboard	0.286763	GHGs
507	Ocado	Free From & Organic	0.286763	GHGs
508	Ocado	Food Cupboard	0.320945	GHGs
509	Ocado	Free From & Organic	0.320945	GHGs
510	Sainsbury	Food cupboard	0.302195	GHGs
511	Ocado	Food Cupboard	0.313095	GHGs
512	Ocado	Free From & Organic	0.313095	GHGs
513	Sainsbury	Food cupboard	0.329753	GHGs
514	Ocado	Food Cupboard	0.11643	GHGs
515	Ocado	Free From & Organic	0.11643	GHGs
516	Ocado	Food Cupboard	0.1287	GHGs
517	Ocado	Free From & Organic	0.1287	GHGs
518	Waitrose	Fresh & Chilled	0.011452	GHGs
519	Sainsbury	Fruit & vegetables	0.011419	GHGs
520	Ocado	Fresh	0.011584	GHGs
521	Waitrose	Fresh & Chilled	0.011584	GHGs
522	Ocado	Fresh	0.011914	GHGs
523	Waitrose	Frozen	0.0603875	GHGs
524	Waitrose	Frozen	0.0690882	GHGs
525	Waitrose	Frozen	0.0680923	GHGs
526	Sainsbury	Dairy, eggs & chilled	0.0665419	GHGs
527	Sainsbury	Fruit & vegetables	0.0665419	GHGs
528	Sainsbury	Dairy, eggs & chilled	0.0640598	GHGs
529	Sainsbury	Fruit & vegetables	0.0640598	GHGs
530	Sainsbury	Frozen	0.0642244	GHGs
531	Waitrose	Fresh & Chilled	0.011188	GHGs
532	Sainsbury	Dairy, eggs & chilled	0.0622422	GHGs
533	Sainsbury	Fruit & vegetables	0.0622422	GHGs
534	Sainsbury	Meat & fish	0.0622422	GHGs
535	Morissons	Fruit & Veg	0.011914	GHGs
536	Ocado	Fresh	0.011914	GHGs
537	Sainsbury	Fruit & vegetables	0.01165	GHGs
538	Waitrose	Frozen	0.123155	GHGs
539	Waitrose	Frozen	0.120292	GHGs
540	Ocado	Fresh	3.03043	GHGs
541	Ocado	World & Local Specialities	3.03043	GHGs
542	Ocado	Fresh	1.56755	GHGs
543	Ocado	World & Local Specialities	1.56755	GHGs
544	Ocado	Fresh	3.09582	GHGs
545	Ocado	World & Local Specialities	3.09582	GHGs
546	Ocado	Fresh	3.08485	GHGs
547	Morissons	Food Cupboard	0.0352275	GHGs
548	Sainsbury	Food cupboard	0.0622317	GHGs
549	Tesco	Food Cupboard	0.0640928	GHGs
550	Morissons	Food Cupboard	0.0449281	GHGs
551	Tesco	Food Cupboard	0.0540814	GHGs
552	Morissons	Food Cupboard	0.053709	GHGs
553	Tesco	Food Cupboard	0.063649	GHGs
554	Morissons	Food Cupboard	0.179194	GHGs
555	Waitrose	Fresh & Chilled	0.801928	GHGs
556	Waitrose	Food Cupboard	0.445969	GHGs
557	Morissons	Food Cupboard	0.453973	GHGs
558	Ocado	Food Cupboard	0.453973	GHGs
559	Sainsbury	Food cupboard	0.468333	GHGs
560	Tesco	Food Cupboard	0.459454	GHGs
561	Tesco_Ireland	Food Cupboard	0.459454	GHGs
562	Sainsbury	Dairy, eggs & chilled	2.05554	GHGs
563	Sainsbury	Dairy, eggs & chilled	2.20132	GHGs
564	Tesco	Food Cupboard	0.384219	GHGs
565	Tesco	Food Cupboard	0.345243	GHGs
566	Tesco	Bakery	0.156443	GHGs
567	Waitrose	Bakery	0.205381	GHGs
568	Ocado	Fresh	0.16696	GHGs
569	Ocado	World & Local Specialities	0.16696	GHGs
570	Tesco_Ireland	Food Cupboard	0.371614	GHGs
571	Tesco_Ireland	Food Cupboard	0.640057	GHGs
572	Tesco	Drinks	0.0934418	GHGs
573	Tesco	Drinks	0.0930278	GHGs
574	Morissons	Food Cupboard	0.091934	GHGs
575	Morissons	Food Cupboard	0.112489	GHGs
576	Tesco	Food Cupboard	0.107289	GHGs
577	Sainsbury	Food cupboard	0.0942347	GHGs
578	Waitrose	Food Cupboard	0.0926333	GHGs
579	Tesco	Food Cupboard	0.0924285	GHGs
580	Ocado	Food Cupboard	0.0928554	GHGs
581	Waitrose	Food Cupboard	0.0928554	GHGs
582	Sainsbury	Food cupboard	0.0940208	GHGs
583	Tesco	Food Cupboard	0.0936079	GHGs
584	Tesco_Ireland	Food Cupboard	0.0936079	GHGs
585	Tesco	Food Cupboard	0.0938241	GHGs
586	Tesco_Ireland	Food Cupboard	0.0938241	GHGs
587	Sainsbury	Food cupboard	0.110045	GHGs
588	Sainsbury	Food cupboard	0.107296	GHGs
589	Sainsbury	Food cupboard	0.107964	GHGs
590	Sainsbury	Food cupboard	0.11228	GHGs
591	Sainsbury	Bakery	0.0713253	GHGs
592	Tesco	Food Cupboard	0.108411	GHGs
593	Sainsbury	Food cupboard	0.10828	GHGs
594	Tesco	Food Cupboard	0.107242	GHGs
595	Sainsbury	Food cupboard	0.0727349	GHGs
596	Tesco	Food Cupboard	0.0829345	GHGs
597	Morissons	Food Cupboard	0.119018	GHGs
598	Ocado	Food Cupboard	0.120871	GHGs
599	Ocado	Free From & Organic	0.120871	GHGs
600	Morissons	Food Cupboard	0.102111	GHGs
601	Ocado	Food Cupboard	0.102111	GHGs
602	Ocado	Free From & Organic	0.102111	GHGs
603	Sainsbury	Bakery	0.0736664	GHGs
604	Morissons	Food Cupboard	0.0930332	GHGs
605	Morissons	Food Cupboard	0.0925948	GHGs
606	Morissons	Food Cupboard	0.0791431	GHGs
607	Sainsbury	Bakery	0.0744839	GHGs
608	Ocado	Bakery	0.0696272	GHGs
609	Waitrose	Bakery	0.0753621	GHGs
610	Ocado	Food Cupboard	0.0930946	GHGs
611	Ocado	Free From & Organic	0.0930946	GHGs
612	Morissons	Food Cupboard	0.106979	GHGs
613	Ocado	Food Cupboard	0.107918	GHGs
614	Morissons	Food Cupboard	0.11134	GHGs
615	Morissons	Food Cupboard	0.108242	GHGs
616	Morissons	Food Cupboard	0.0926435	GHGs
617	Ocado	Free From & Organic	0.00720319	GHGs
618	Ocado	Fresh	0.00720319	GHGs
619	Ocado	Free From & Organic	0.0291776	GHGs
620	Ocado	Fresh	0.0291776	GHGs
621	Tesco	Fresh Food	0.0400568	GHGs
622	Waitrose	Fresh & Chilled	0.00075492	GHGs
623	Tesco	Fresh Food	0.0299676	GHGs
624	Waitrose	Bakery	0.157484	GHGs
625	Tesco	Bakery	0.202305	GHGs
626	Sainsbury	Food cupboard	0.297147	GHGs
627	Sainsbury	Frozen	0.297147	GHGs
628	Tesco	Frozen Food	0.319863	GHGs
629	Sainsbury	Frozen	0.323095	GHGs
630	Waitrose	Food Cupboard	0.24095	GHGs
631	Waitrose	Meals for the Week	0.24095	GHGs
632	Waitrose	Food Cupboard	0.219676	GHGs
633	Waitrose	Meals for the Week	0.219676	GHGs
634	Iceland	Â£1 Value	0.269939	GHGs
635	Iceland	Â£1 Value	0.257742	GHGs
636	Waitrose	Food Cupboard	0.205596	GHGs
637	Waitrose	Meals for the Week	0.205596	GHGs
638	Morissons	Food Cupboard	0.242611	GHGs
639	Morissons	Food Cupboard	0.121029	GHGs
640	Tesco	Food Cupboard	0.27037	GHGs
641	Tesco	Food Cupboard	0.266454	GHGs
642	Ocado	Food Cupboard	0.218549	GHGs
643	Morissons	Food Cupboard	0.275999	GHGs
644	Iceland	Â£1 Value	0.291525	GHGs
645	Morissons	Food Cupboard	0.289349	GHGs
646	Ocado	Food Cupboard	0.289349	GHGs
647	Tesco	Food Cupboard	0.301893	GHGs
648	Iceland	Â£1 Value	0.304855	GHGs
649	Waitrose	Food Cupboard	0.25519	GHGs
650	Tesco	Food Cupboard	0.271846	GHGs
651	Sainsbury	Food cupboard	0.290337	GHGs
652	Waitrose	Food Cupboard	0.30234	GHGs
653	Waitrose	Meals for the Week	0.30234	GHGs
654	Sainsbury	Food cupboard	0.328582	GHGs
655	Waitrose	Food Cupboard	0.254789	GHGs
656	Tesco	Food Cupboard	0.251282	GHGs
657	Sainsbury	Food cupboard	0.252059	GHGs
658	Morissons	Food Cupboard	0.256459	GHGs
659	Morissons	Food Cupboard	0.244512	GHGs
660	Sainsbury	Food cupboard	0.260884	GHGs
661	Sainsbury	Food cupboard	0.204726	GHGs
662	Tesco	Food Cupboard	0.212776	GHGs
663	Sainsbury	Food cupboard	0.24176	GHGs
664	Sainsbury	Food cupboard	0.242182	GHGs
665	Morissons	Food Cupboard	0.221939	GHGs
666	Sainsbury	Food cupboard	0.221709	GHGs
667	Sainsbury	Food cupboard	0.218203	GHGs
668	Morissons	Food Cupboard	0.215243	GHGs
669	Waitrose	Food Cupboard	0.241328	GHGs
670	Waitrose	Meals for the Week	0.241328	GHGs
671	Morissons	Food Cupboard	0.241696	GHGs
672	Ocado	Food Cupboard	0.241696	GHGs
673	Tesco	Food Cupboard	0.24171	GHGs
674	Morissons	Food Cupboard	0.220492	GHGs
675	Waitrose	Food Cupboard	0.220358	GHGs
676	Waitrose	Meals for the Week	0.220358	GHGs
677	Morissons	Food Cupboard	0.220002	GHGs
678	Tesco	Food Cupboard	0.220606	GHGs
679	Waitrose	Food Cupboard	0.223944	GHGs
680	Waitrose	Meals for the Week	0.223944	GHGs
681	Tesco	Food Cupboard	0.233014	GHGs
682	Tesco	Food Cupboard	0.305415	GHGs
683	Morissons	Food Cupboard	0.22754	GHGs
684	Morissons	Food Cupboard	0.318591	GHGs
685	Sainsbury	Food cupboard	0.219915	GHGs
686	Tesco	Food Cupboard	0.228266	GHGs
687	Morissons	Food Cupboard	0.225586	GHGs
688	Tesco_Ireland	Fresh Food	1.09465	GHGs
689	Tesco_Ireland	Fresh Food	0.912374	GHGs
690	Ocado	Free From & Organic	0.10042	GHGs
691	Ocado	Frozen	0.10042	GHGs
692	Ocado	Free From & Organic	0.0588408	GHGs
693	Ocado	Frozen	0.0588408	GHGs
694	Morissons	Free From	0.0297984	GHGs
695	Tesco	Fresh Food	0.0294645	GHGs
696	Tesco	Fresh Food	0.0194226	GHGs
697	Tesco_Ireland	Fresh Food	0.0154439	GHGs
698	Tesco_Ireland	Fresh Food	0.0553419	GHGs
699	Sainsbury	Dairy, eggs & chilled	0.0520328	GHGs
700	Sainsbury	Drinks	0.0520328	GHGs
701	Sainsbury	Food cupboard	0.0520328	GHGs
702	Waitrose	Fresh & Chilled	0.0579992	GHGs
703	Tesco_Ireland	Fresh Food	0.0493531	GHGs
704	Tesco	Fresh Food	0.0272705	GHGs
705	Tesco_Ireland	Fresh Food	0.0280623	GHGs
706	Tesco	Fresh Food	0.045018	GHGs
707	Sainsbury	Frozen	0.0522791	GHGs
708	Ocado	Frozen	0.0528412	GHGs
709	Waitrose	Frozen	0.0528412	GHGs
710	Waitrose	Health, Free From & Specialist Eating	0.0528412	GHGs
711	Morissons	Free From	0.0477173	GHGs
712	Morissons	Fresh	0.0477173	GHGs
713	Tesco	Fresh Food	0.0560829	GHGs
714	Sainsbury	Dairy, eggs & chilled	0.0314294	GHGs
715	Sainsbury	Food cupboard	0.0314294	GHGs
716	Ocado	Free From & Organic	0.0403375	GHGs
717	Ocado	Fresh	0.0403375	GHGs
718	Ocado	Free From & Organic	0.0900145	GHGs
719	Ocado	Fresh	0.0900145	GHGs
720	Ocado	Free From & Organic	0.0260786	GHGs
721	Ocado	Fresh	0.0260786	GHGs
722	Ocado	Free From & Organic	0.0173425	GHGs
723	Ocado	Fresh	0.0173425	GHGs
724	Ocado	Free From & Organic	0.0410949	GHGs
725	Ocado	Fresh	0.0410949	GHGs
726	Ocado	Free From & Organic	0.0361974	GHGs
727	Ocado	Fresh	0.0361974	GHGs
728	Tesco_Ireland	Fresh Food	0.0288425	GHGs
729	Ocado	Free From & Organic	0.0410839	GHGs
730	Ocado	Fresh	0.0410839	GHGs
731	Ocado	Free From & Organic	0.546676	GHGs
732	Ocado	Fresh	0.546676	GHGs
733	Morissons	Free From	0.117161	GHGs
734	Sainsbury	Dairy, eggs & chilled	0.472617	GHGs
735	Sainsbury	Drinks	0.472617	GHGs
736	Sainsbury	Food cupboard	0.472617	GHGs
737	Sainsbury	Dairy, eggs & chilled	0.0903572	GHGs
738	Sainsbury	Drinks	0.0903572	GHGs
739	Sainsbury	Food cupboard	0.0903572	GHGs
740	Sainsbury	Dairy, eggs & chilled	0.399609	GHGs
741	Sainsbury	Drinks	0.399609	GHGs
742	Sainsbury	Food cupboard	0.399609	GHGs
743	Sainsbury	Dairy, eggs & chilled	0.488755	GHGs
744	Sainsbury	Drinks	0.488755	GHGs
745	Sainsbury	Food cupboard	0.488755	GHGs
746	Tesco	Drinks	0.277988	GHGs
747	Tesco	Fresh Food	0.277988	GHGs
748	Tesco_Ireland	Fresh Food	0.277988	GHGs
749	Tesco	Food Cupboard	0.0523122	GHGs
750	Tesco_Ireland	Food Cupboard	0.0523122	GHGs
751	Sainsbury	Dairy, eggs & chilled	0.48599	GHGs
752	Sainsbury	Drinks	0.48599	GHGs
753	Tesco_Ireland	Fresh Food	0.433769	GHGs
754	Waitrose	Fresh & Chilled	0.0173747	GHGs
755	Ocado	Free From & Organic	0.00862617	GHGs
756	Ocado	Fresh	0.00862617	GHGs
757	Morissons	Free From	0.0383319	GHGs
758	Waitrose	Fresh & Chilled	0.0465348	GHGs
759	Waitrose	Health, Free From & Specialist Eating	0.0465348	GHGs
760	Waitrose	Meals for the Week	0.0465348	GHGs
761	Waitrose	Fresh & Chilled	0.000485229	GHGs
762	Waitrose	Health, Free From & Specialist Eating	0.000485229	GHGs
763	Waitrose	Meals for the Week	0.000485229	GHGs
764	Waitrose	Fresh & Chilled	0.0479886	GHGs
765	Waitrose	Health, Free From & Specialist Eating	0.0479886	GHGs
766	Waitrose	Fresh & Chilled	0.463839	GHGs
767	Waitrose	Health, Free From & Specialist Eating	0.463839	GHGs
768	Waitrose	Meals for the Week	0.463839	GHGs
769	Waitrose	Fresh & Chilled	0.0289355	GHGs
770	Waitrose	Health, Free From & Specialist Eating	0.0289355	GHGs
771	Waitrose	Meals for the Week	0.0289355	GHGs
772	Waitrose	Fresh & Chilled	0.477485	GHGs
773	Waitrose	Health, Free From & Specialist Eating	0.477485	GHGs
774	Waitrose	Meals for the Week	0.477485	GHGs
775	Waitrose	Fresh & Chilled	0.0818993	GHGs
776	Waitrose	Health, Free From & Specialist Eating	0.0818993	GHGs
777	Waitrose	Meals for the Week	0.0818993	GHGs
778	Waitrose	Fresh & Chilled	0.0278495	GHGs
779	Waitrose	Health, Free From & Specialist Eating	0.0278495	GHGs
780	Waitrose	Meals for the Week	0.0278495	GHGs
781	Waitrose	Fresh & Chilled	0.0095046	GHGs
782	Waitrose	Health, Free From & Specialist Eating	0.0095046	GHGs
783	Waitrose	Meals for the Week	0.0095046	GHGs
784	Waitrose	Organic Shop	0.0095046	GHGs
785	Waitrose	Fresh & Chilled	0.0470148	GHGs
786	Waitrose	Fresh & Chilled	0.148645	GHGs
787	Waitrose	Health, Free From & Specialist Eating	0.148645	GHGs
788	Ocado	Food Cupboard	0.142506	GHGs
789	Ocado	Free From & Organic	0.142506	GHGs
790	Ocado	Fresh	0.142506	GHGs
791	Tesco	Food Cupboard	0.145362	GHGs
792	Tesco_Ireland	Food Cupboard	0.145362	GHGs
793	Sainsbury	Dairy, eggs & chilled	0.0958346	GHGs
794	Sainsbury	Drinks	0.0958346	GHGs
795	Tesco	Fresh Food	0.0962869	GHGs
796	Tesco	Fresh Food	0.0204865	GHGs
797	Waitrose	Fresh & Chilled	0.0176521	GHGs
798	Waitrose	Health, Free From & Specialist Eating	0.0176521	GHGs
799	Sainsbury	Dairy, eggs & chilled	0.451342	GHGs
800	Sainsbury	Drinks	0.451342	GHGs
801	Sainsbury	Food cupboard	0.451342	GHGs
802	Tesco_Ireland	Fresh Food	0.478062	GHGs
803	Tesco	Fresh Food	0.453248	GHGs
804	Tesco_Ireland	Fresh Food	0.453248	GHGs
805	Sainsbury	Dairy, eggs & chilled	0.466188	GHGs
806	Sainsbury	Drinks	0.466188	GHGs
807	Sainsbury	Food cupboard	0.466188	GHGs
808	Morissons	Free From	0.0215295	GHGs
809	Morissons	Fresh	0.0215295	GHGs
810	Tesco	Fresh Food	0.01835	GHGs
811	Sainsbury	Dairy, eggs & chilled	0.0183976	GHGs
812	Sainsbury	Food cupboard	0.0183976	GHGs
813	Morissons	Free From	0.05496	GHGs
814	Morissons	Fresh	0.05496	GHGs
815	Sainsbury	Dairy, eggs & chilled	0.0428294	GHGs
816	Sainsbury	Food cupboard	0.0428294	GHGs
817	Sainsbury	Dairy, eggs & chilled	0.154288	GHGs
818	Sainsbury	Food cupboard	0.154288	GHGs
819	Sainsbury	Frozen	0.154288	GHGs
820	Sainsbury	Dairy, eggs & chilled	0.0402689	GHGs
821	Sainsbury	Food cupboard	0.0402689	GHGs
822	Sainsbury	Frozen	0.0402689	GHGs
823	Morissons	Free From	0.199872	GHGs
824	Morissons	Fresh	0.199872	GHGs
825	Ocado	Free From & Organic	0.180156	GHGs
826	Ocado	Fresh	0.180156	GHGs
827	Tesco	Food Cupboard	0.186091	GHGs
828	Tesco_Ireland	Food Cupboard	0.186091	GHGs
829	Tesco	Fresh Food	0.113655	GHGs
830	Sainsbury	Dairy, eggs & chilled	0.0449154	GHGs
831	Sainsbury	Food cupboard	0.0449154	GHGs
832	Sainsbury	Dairy, eggs & chilled	0.136072	GHGs
833	Sainsbury	Food cupboard	0.136072	GHGs
834	Sainsbury	Dairy, eggs & chilled	0.173578	GHGs
835	Sainsbury	Food cupboard	0.173578	GHGs
836	Ocado	Free From & Organic	0.0382357	GHGs
837	Ocado	Fresh	0.0382357	GHGs
838	Sainsbury	Dairy, eggs & chilled	0.0324418	GHGs
839	Tesco	Fresh Food	0.0311902	GHGs
840	Tesco_Ireland	Fresh Food	0.0311902	GHGs
841	Ocado	Free From & Organic	0.118826	GHGs
842	Ocado	Fresh	0.118826	GHGs
843	Sainsbury	Dairy, eggs & chilled	0.111815	GHGs
844	Sainsbury	Food cupboard	0.111815	GHGs
845	Tesco_Ireland	Fresh Food	0.104195	GHGs
846	Sainsbury	Dairy, eggs & chilled	0.0408596	GHGs
847	Sainsbury	Food cupboard	0.0408596	GHGs
848	Morissons	Drinks	0.045938	GHGs
849	Morissons	Free From	0.045938	GHGs
850	Morissons	Fresh	0.045938	GHGs
851	Morissons	Food Cupboard	0.0380384	GHGs
852	Morissons	Free From	0.0380384	GHGs
853	Morissons	Fresh	0.0380384	GHGs
854	Ocado	Free From & Organic	0.0960104	GHGs
855	Ocado	Fresh	0.0960104	GHGs
856	Ocado	Free From & Organic	0.0378801	GHGs
857	Ocado	Fresh	0.0378801	GHGs
858	Morissons	Free From	0.041983	GHGs
859	Morissons	Fresh	0.041983	GHGs
860	Ocado	Free From & Organic	0.0266766	GHGs
861	Ocado	Fresh	0.0266766	GHGs
862	Morissons	Drinks	0.0232812	GHGs
863	Morissons	Free From	0.0232812	GHGs
864	Morissons	Fresh	0.0232812	GHGs
865	Ocado	Free From & Organic	0.0496512	GHGs
866	Ocado	Fresh	0.0496512	GHGs
867	Ocado	Free From & Organic	0.0936912	GHGs
868	Ocado	Fresh	0.0936912	GHGs
869	Morissons	Free From	0.0406525	GHGs
870	Morissons	Fresh	0.0406525	GHGs
871	Ocado	Free From & Organic	0.0964574	GHGs
872	Ocado	Fresh	0.0964574	GHGs
873	Ocado	Free From & Organic	0.0452868	GHGs
874	Ocado	Fresh	0.0452868	GHGs
875	Ocado	Free From & Organic	0.0841542	GHGs
876	Ocado	Fresh	0.0841542	GHGs
877	Tesco	Fresh Food	0.0494202	GHGs
878	Morissons	Drinks	0.146755	GHGs
879	Morissons	Free From	0.146755	GHGs
880	Morissons	Fresh	0.146755	GHGs
881	Ocado	Free From & Organic	0.0368907	GHGs
882	Ocado	Fresh	0.0368907	GHGs
883	Morissons	Drinks	0.0285057	GHGs
884	Morissons	Free From	0.0285057	GHGs
885	Morissons	Fresh	0.0285057	GHGs
886	Morissons	Drinks	0.0811899	GHGs
887	Morissons	Free From	0.0811899	GHGs
888	Morissons	Fresh	0.0811899	GHGs
889	Ocado	Free From & Organic	0.0503205	GHGs
890	Ocado	Fresh	0.0503205	GHGs
891	Waitrose	Fresh & Chilled	0.0519377	GHGs
892	Waitrose	Health, Free From & Specialist Eating	0.0519377	GHGs
893	Waitrose	Meals for the Week	0.0519377	GHGs
894	Morissons	Free From	0.0351319	GHGs
895	Morissons	Fresh	0.0351319	GHGs
896	Morissons	Free From	0.0463703	GHGs
897	Morissons	Fresh	0.0463703	GHGs
898	Ocado	Free From & Organic	0.035015	GHGs
899	Ocado	Fresh	0.035015	GHGs
900	Tesco_Ireland	Fresh Food	0.0408934	GHGs
901	Tesco	Fresh Food	0.0456909	GHGs
902	Sainsbury	Dairy, eggs & chilled	0.0337001	GHGs
903	Ocado	Free From & Organic	0.0485187	GHGs
904	Ocado	Fresh	0.0485187	GHGs
905	Sainsbury	Dairy, eggs & chilled	0.0306152	GHGs
906	Tesco	Fresh Food	0.036511	GHGs
907	Sainsbury	Dairy, eggs & chilled	0.0279323	GHGs
908	Tesco	Fresh Food	0.0296448	GHGs
909	Ocado	Free From & Organic	0.0243032	GHGs
910	Ocado	Fresh	0.0243032	GHGs
911	Waitrose	Fresh & Chilled	0.0243032	GHGs
912	Waitrose	Health, Free From & Specialist Eating	0.0243032	GHGs
913	Waitrose	Meals for the Week	0.0243032	GHGs
914	Tesco	Fresh Food	0.0334591	GHGs
915	Ocado	Free From & Organic	0.0256753	GHGs
916	Ocado	Fresh	0.0256753	GHGs
917	Tesco	Fresh Food	0.0414495	GHGs
918	Waitrose	Fresh & Chilled	0.0420289	GHGs
919	Waitrose	Health, Free From & Specialist Eating	0.0420289	GHGs
920	Waitrose	Meals for the Week	0.0420289	GHGs
921	Tesco	Fresh Food	0.0307178	GHGs
922	Ocado	Free From & Organic	0.0331602	GHGs
923	Ocado	Fresh	0.0331602	GHGs
924	Morissons	Drinks	0.0334828	GHGs
925	Morissons	Fresh	0.0334828	GHGs
926	Sainsbury	Dairy, eggs & chilled	0.0825176	GHGs
927	Sainsbury	Drinks	0.0825176	GHGs
928	Sainsbury	Food cupboard	0.0825176	GHGs
929	Ocado	Free From & Organic	0.156737	GHGs
930	Ocado	Frozen	0.156737	GHGs
931	Waitrose	Frozen	0.156737	GHGs
932	Waitrose	Health, Free From & Specialist Eating	0.156737	GHGs
933	Tesco	Frozen Food	0.139682	GHGs
934	Tesco_Ireland	Fresh Food	0.446887	GHGs
935	Tesco_Ireland	Fresh Food	0.464811	GHGs
936	Tesco	Fresh Food	0.465613	GHGs
937	Sainsbury	Dairy, eggs & chilled	0.442584	GHGs
938	Sainsbury	Drinks	0.442584	GHGs
939	Sainsbury	Food cupboard	0.442584	GHGs
940	Morissons	Free From	0.137992	GHGs
941	Morissons	Fresh	0.137992	GHGs
942	Tesco	Fresh Food	0.0490591	GHGs
943	Tesco	Fresh Food	0.0364856	GHGs
944	Tesco	Fresh Food	0.0964685	GHGs
945	Sainsbury	Dairy, eggs & chilled	0.0949337	GHGs
946	Sainsbury	Drinks	0.0949337	GHGs
947	Sainsbury	Food cupboard	0.0949337	GHGs
948	Morissons	Drinks	0.0436675	GHGs
949	Morissons	Fresh	0.0436675	GHGs
950	Morissons	Drinks	0.0160829	GHGs
951	Morissons	Fresh	0.0160829	GHGs
952	Morissons	Drinks	0.0408941	GHGs
953	Morissons	Fresh	0.0408941	GHGs
954	Morissons	Drinks	0.0399444	GHGs
955	Morissons	Fresh	0.0399444	GHGs
956	Tesco	Fresh Food	0.41832	GHGs
957	Tesco_Ireland	Fresh Food	0.41832	GHGs
958	Morissons	Fresh	0.471978	GHGs
959	Morissons	Drinks	0.0214765	GHGs
960	Morissons	Fresh	0.0214765	GHGs
961	Morissons	Drinks	0.0853789	GHGs
962	Morissons	Fresh	0.0853789	GHGs
963	Morissons	Drinks	0.0551204	GHGs
964	Morissons	Fresh	0.0551204	GHGs
965	Morissons	Drinks	0.0478821	GHGs
966	Morissons	Fresh	0.0478821	GHGs
967	Ocado	Free From & Organic	0.0393949	GHGs
968	Ocado	Fresh	0.0393949	GHGs
969	Ocado	Free From & Organic	0.122709	GHGs
970	Ocado	Fresh	0.122709	GHGs
971	Morissons	Drinks	0.120254	GHGs
972	Morissons	Fresh	0.120254	GHGs
973	Morissons	Drinks	0.0947441	GHGs
974	Morissons	Fresh	0.0947441	GHGs
975	Morissons	Drinks	0.0339116	GHGs
976	Morissons	Fresh	0.0339116	GHGs
977	Morissons	Drinks	0.0958395	GHGs
978	Morissons	Fresh	0.0958395	GHGs
979	Morissons	Drinks	0.0843132	GHGs
980	Morissons	Fresh	0.0843132	GHGs
981	Morissons	Drinks	0.0956324	GHGs
982	Morissons	Fresh	0.0956324	GHGs
983	Morissons	Drinks	0.0735592	GHGs
984	Morissons	Fresh	0.0735592	GHGs
985	Ocado	Free From & Organic	0.0485605	GHGs
986	Ocado	Fresh	0.0485605	GHGs
987	Ocado	Free From & Organic	0.0170722	GHGs
988	Ocado	Fresh	0.0170722	GHGs
989	Ocado	Free From & Organic	0.0944176	GHGs
990	Ocado	Fresh	0.0944176	GHGs
991	Waitrose	Fresh & Chilled	0.0177196	GHGs
992	Ocado	Free From & Organic	0.0275327	GHGs
993	Ocado	Fresh	0.0275327	GHGs
994	Waitrose	Fresh & Chilled	0.0913614	GHGs
995	Waitrose	Health, Free From & Specialist Eating	0.0913614	GHGs
996	Waitrose	Fresh & Chilled	0.0941395	GHGs
997	Waitrose	Health, Free From & Specialist Eating	0.0941395	GHGs
998	Ocado	Free From & Organic	0.0494239	GHGs
999	Ocado	Fresh	0.0494239	GHGs
1000	Waitrose	Fresh & Chilled	0.119216	GHGs
1001	Waitrose	Health, Free From & Specialist Eating	0.119216	GHGs
1002	Waitrose	Fresh & Chilled	0.477177	GHGs
1003	Waitrose	Health, Free From & Specialist Eating	0.477177	GHGs
1004	Ocado	Free From & Organic	0.473402	GHGs
1005	Ocado	Fresh	0.473402	GHGs
1006	Ocado	Free From & Organic	0.0908029	GHGs
1007	Ocado	Fresh	0.0908029	GHGs
1008	Waitrose	Fresh & Chilled	0.0946941	GHGs
1009	Waitrose	Health, Free From & Specialist Eating	0.0946941	GHGs
1010	Ocado	Free From & Organic	0.0457264	GHGs
1011	Ocado	Fresh	0.0457264	GHGs
1012	Ocado	Free From & Organic	0.096686	GHGs
1013	Ocado	Fresh	0.096686	GHGs
1014	Waitrose	Fresh & Chilled	0.030017	GHGs
1015	Waitrose	Health, Free From & Specialist Eating	0.030017	GHGs
1016	Waitrose	Fresh & Chilled	0.0461965	GHGs
1017	Waitrose	Health, Free From & Specialist Eating	0.0461965	GHGs
1018	Waitrose	Fresh & Chilled	0.114701	GHGs
1019	Waitrose	Health, Free From & Specialist Eating	0.114701	GHGs
1020	Waitrose	Fresh & Chilled	0.0795261	GHGs
1021	Waitrose	Health, Free From & Specialist Eating	0.0795261	GHGs
1022	Ocado	Free From & Organic	0.0802092	GHGs
1023	Ocado	Fresh	0.0802092	GHGs
1024	Ocado	Free From & Organic	0.0940653	GHGs
1025	Ocado	Fresh	0.0940653	GHGs
1026	Ocado	Free From & Organic	0.0963602	GHGs
1027	Ocado	Fresh	0.0963602	GHGs
1028	Ocado	Free From & Organic	0.0940465	GHGs
1029	Ocado	Fresh	0.0940465	GHGs
1030	Ocado	Free From & Organic	0.0941629	GHGs
1031	Ocado	Fresh	0.0941629	GHGs
1032	Ocado	Free From & Organic	0.0330149	GHGs
1033	Ocado	Fresh	0.0330149	GHGs
1034	Waitrose	Fresh & Chilled	0.0582063	GHGs
1035	Waitrose	Health, Free From & Specialist Eating	0.0582063	GHGs
1036	Ocado	Free From & Organic	0.0916669	GHGs
1037	Ocado	Fresh	0.0916669	GHGs
1038	Waitrose	Fresh & Chilled	0.0881587	GHGs
1039	Waitrose	Health, Free From & Specialist Eating	0.0881587	GHGs
1040	Tesco	Fresh Food	0.0161214	GHGs
1041	Tesco	Fresh Food	0.0293438	GHGs
1042	Tesco	Fresh Food	0.0170695	GHGs
1043	Ocado	Free From & Organic	0.547915	GHGs
1044	Ocado	Fresh	0.547915	GHGs
1045	Tesco	Fresh Food	0.0472407	GHGs
1046	Ocado	Free From & Organic	0.0135	GHGs
1047	Ocado	Fresh	0.0135	GHGs
1048	Sainsbury	Dairy, eggs & chilled	0.0458145	GHGs
1049	Sainsbury	Drinks	0.0458145	GHGs
1050	Sainsbury	Food cupboard	0.0458145	GHGs
1051	Tesco	Fresh Food	0.0920359	GHGs
1052	Tesco_Ireland	Fresh Food	0.0920359	GHGs
1053	Ocado	Free From & Organic	0.017576	GHGs
1054	Ocado	Fresh	0.017576	GHGs
1055	Ocado	Free From & Organic	0.069023	GHGs
1056	Ocado	Fresh	0.069023	GHGs
1057	Sainsbury	Dairy, eggs & chilled	0.0464799	GHGs
1058	Sainsbury	Food cupboard	0.0464799	GHGs
1059	Ocado	Free From & Organic	1.26e-07	GHGs
1060	Ocado	Fresh	1.26e-07	GHGs
1061	Tesco	Fresh Food	0.000269518	GHGs
1062	Tesco_Ireland	Fresh Food	0.000269518	GHGs
1063	Ocado	Free From & Organic	0.0281032	GHGs
1064	Ocado	Fresh	0.0281032	GHGs
1065	Tesco	Fresh Food	0.0183657	GHGs
1066	Tesco_Ireland	Fresh Food	0.0183657	GHGs
1067	Waitrose	Fresh & Chilled	0.0110768	GHGs
1068	Waitrose	Health, Free From & Specialist Eating	0.0110768	GHGs
1069	Waitrose	Organic Shop	0.0110768	GHGs
1070	Tesco	Fresh Food	0.0959653	GHGs
1071	Sainsbury	Dairy, eggs & chilled	0.477556	GHGs
1072	Sainsbury	Drinks	0.477556	GHGs
1073	Sainsbury	Food cupboard	0.477556	GHGs
1074	Tesco	Fresh Food	0.0261047	GHGs
1075	Sainsbury	Dairy, eggs & chilled	0.456613	GHGs
1076	Sainsbury	Drinks	0.456613	GHGs
1077	Sainsbury	Food cupboard	0.456613	GHGs
1078	Tesco	Fresh Food	0.0855046	GHGs
1079	Sainsbury	Dairy, eggs & chilled	0.0896297	GHGs
1080	Sainsbury	Drinks	0.0896297	GHGs
1081	Sainsbury	Food cupboard	0.0896297	GHGs
1082	Morissons	Free From	0.0638838	GHGs
1083	Morissons	Frozen	0.0638838	GHGs
1084	Ocado	Free From & Organic	0.000377047	GHGs
1085	Ocado	Fresh	0.000377047	GHGs
1086	Morissons	Free From	0.0112221	GHGs
1087	Morissons	Fresh	0.0112221	GHGs
1088	Waitrose	Fresh & Chilled	0.0112221	GHGs
1089	Waitrose	Health, Free From & Specialist Eating	0.0112221	GHGs
1090	Sainsbury	Dairy, eggs & chilled	0.0122062	GHGs
1091	Sainsbury	Food cupboard	0.0122062	GHGs
1092	Waitrose	Fresh & Chilled	0.0235061	GHGs
1093	Waitrose	Health, Free From & Specialist Eating	0.0235061	GHGs
1094	Waitrose	Meals for the Week	0.0235061	GHGs
1095	Tesco_Ireland	Fresh Food	0.0183812	GHGs
1096	Sainsbury	Dairy, eggs & chilled	0.0729201	GHGs
1097	Sainsbury	Food cupboard	0.0729201	GHGs
1098	Sainsbury	Dairy, eggs & chilled	0.0441474	GHGs
1099	Tesco	Fresh Food	0.125842	GHGs
1100	Sainsbury	Dairy, eggs & chilled	0.121981	GHGs
1101	Sainsbury	Drinks	0.121981	GHGs
1102	Sainsbury	Food cupboard	0.121981	GHGs
1103	Sainsbury	Dairy, eggs & chilled	0.0450029	GHGs
1104	Sainsbury	Drinks	0.0450029	GHGs
1105	Sainsbury	Dairy, eggs & chilled	0.0436034	GHGs
1106	Sainsbury	Drinks	0.0436034	GHGs
1107	Sainsbury	Food cupboard	0.0436034	GHGs
1108	Sainsbury	Dairy, eggs & chilled	0.0494903	GHGs
1109	Sainsbury	Drinks	0.0494903	GHGs
1110	Sainsbury	Food cupboard	0.0494903	GHGs
1111	Sainsbury	Dairy, eggs & chilled	0.0422241	GHGs
1112	Sainsbury	Drinks	0.0422241	GHGs
1113	Sainsbury	Food cupboard	0.0422241	GHGs
1114	Ocado	Free From & Organic	0.010957	GHGs
1115	Ocado	Fresh	0.010957	GHGs
1116	Morissons	Free From	0.049932	GHGs
1117	Morissons	Fresh	0.049932	GHGs
1118	Sainsbury	Dairy, eggs & chilled	0.0461035	GHGs
1119	Sainsbury	Drinks	0.0461035	GHGs
1120	Sainsbury	Food cupboard	0.0461035	GHGs
1121	Tesco_Ireland	Food Cupboard	0.119462	GHGs
1122	Tesco	Food Cupboard	0.106515	GHGs
1123	Tesco	Fresh Food	0.106515	GHGs
1124	Morissons	Free From	0.153703	GHGs
1125	Morissons	Fresh	0.153703	GHGs
1126	Morissons	Free From	0.0660586	GHGs
1127	Morissons	Fresh	0.0660586	GHGs
1128	Tesco	Food Cupboard	0.0421105	GHGs
1129	Tesco_Ireland	Food Cupboard	0.0421105	GHGs
1130	Tesco	Fresh Food	0.0961372	GHGs
1131	Waitrose	Fresh & Chilled	0.122691	GHGs
1132	Tesco_Ireland	Fresh Food	0.0967974	GHGs
1133	Tesco_Ireland	Fresh Food	0.0932419	GHGs
1134	Tesco_Ireland	Fresh Food	0.0929718	GHGs
1135	Sainsbury	Dairy, eggs & chilled	0.0982282	GHGs
1136	Sainsbury	Drinks	0.0982282	GHGs
1137	Sainsbury	Food cupboard	0.0982282	GHGs
1138	Sainsbury	Dairy, eggs & chilled	0.0943573	GHGs
1139	Sainsbury	Drinks	0.0943573	GHGs
1140	Sainsbury	Food cupboard	0.0943573	GHGs
1141	Waitrose	Fresh & Chilled	0.194273	GHGs
1142	Waitrose	Health, Free From & Specialist Eating	0.194273	GHGs
1143	Waitrose	Fresh & Chilled	0.0503788	GHGs
1144	Waitrose	Health, Free From & Specialist Eating	0.0503788	GHGs
1145	Waitrose	Meals for the Week	0.0503788	GHGs
1146	Waitrose	Fresh & Chilled	0.0612673	GHGs
1147	Waitrose	Health, Free From & Specialist Eating	0.0612673	GHGs
1148	Waitrose	Meals for the Week	0.0612673	GHGs
1149	Tesco_Ireland	Fresh Food	0.0910077	GHGs
1150	Morissons	Free From	0.0394871	GHGs
1151	Morissons	Fresh	0.0394871	GHGs
1152	Tesco_Ireland	Fresh Food	0.0964376	GHGs
1153	Waitrose	Fresh & Chilled	0.092835	GHGs
1154	Waitrose	Health, Free From & Specialist Eating	0.092835	GHGs
1155	Sainsbury	Dairy, eggs & chilled	0.0837567	GHGs
1156	Sainsbury	Drinks	0.0837567	GHGs
1157	Sainsbury	Food cupboard	0.0837567	GHGs
1158	Tesco	Fresh Food	0.049131	GHGs
1159	Tesco_Ireland	Fresh Food	0.0958202	GHGs
1160	Sainsbury	Dairy, eggs & chilled	0.0940501	GHGs
1161	Sainsbury	Drinks	0.0940501	GHGs
1162	Sainsbury	Food cupboard	0.0940501	GHGs
1163	Tesco	Fresh Food	0.0825574	GHGs
1164	Tesco_Ireland	Fresh Food	0.096103	GHGs
1165	Waitrose	Fresh & Chilled	0.0507689	GHGs
1166	Waitrose	Health, Free From & Specialist Eating	0.0507689	GHGs
1167	Waitrose	Meals for the Week	0.0507689	GHGs
1168	Sainsbury	Dairy, eggs & chilled	0.0964624	GHGs
1169	Sainsbury	Drinks	0.0964624	GHGs
1170	Sainsbury	Food cupboard	0.0964624	GHGs
1171	Sainsbury	Dairy, eggs & chilled	0.0826004	GHGs
1172	Sainsbury	Drinks	0.0826004	GHGs
1173	Sainsbury	Food cupboard	0.0826004	GHGs
1174	Waitrose	Fresh & Chilled	0.0473018	GHGs
1175	Waitrose	Health, Free From & Specialist Eating	0.0473018	GHGs
1176	Waitrose	Meals for the Week	0.0473018	GHGs
1177	Tesco	Fresh Food	0.0403964	GHGs
1178	Tesco_Ireland	Fresh Food	0.0403964	GHGs
1179	Morissons	Free From	0.0490267	GHGs
1180	Morissons	Fresh	0.0490267	GHGs
1181	Sainsbury	Dairy, eggs & chilled	0.0384616	GHGs
1182	Sainsbury	Drinks	0.0384616	GHGs
1183	Sainsbury	Food cupboard	0.0384616	GHGs
1184	Tesco	Fresh Food	0.0960524	GHGs
1185	Tesco_Ireland	Fresh Food	0.0952584	GHGs
1186	Tesco_Ireland	Fresh Food	0.0940668	GHGs
1187	Waitrose	Fresh & Chilled	0.03443	GHGs
1188	Waitrose	Health, Free From & Specialist Eating	0.03443	GHGs
1189	Waitrose	Meals for the Week	0.03443	GHGs
1190	Sainsbury	Dairy, eggs & chilled	0.0896732	GHGs
1191	Sainsbury	Drinks	0.0896732	GHGs
1192	Sainsbury	Food cupboard	0.0896732	GHGs
1193	Tesco	Fresh Food	0.0244101	GHGs
1194	Tesco_Ireland	Fresh Food	0.0244101	GHGs
1195	Sainsbury	Dairy, eggs & chilled	0.0218692	GHGs
1196	Sainsbury	Dairy, eggs & chilled	0.0257308	GHGs
1197	Morissons	Free From	0.0306928	GHGs
1198	Morissons	Fresh	0.0306928	GHGs
1199	Tesco	Fresh Food	0.0244462	GHGs
1200	Waitrose	Fresh & Chilled	0.0795766	GHGs
1201	Waitrose	Health, Free From & Specialist Eating	0.0795766	GHGs
1202	Waitrose	Fresh & Chilled	0.0119554	GHGs
1203	Sainsbury	Dairy, eggs & chilled	0.0406615	GHGs
1204	Sainsbury	Drinks	0.0406615	GHGs
1205	Sainsbury	Food cupboard	0.0406615	GHGs
1206	Tesco	Fresh Food	0.0919182	GHGs
1207	Sainsbury	Dairy, eggs & chilled	0.0868427	GHGs
1208	Sainsbury	Drinks	0.0868427	GHGs
1209	Sainsbury	Food cupboard	0.0868427	GHGs
1210	Morissons	Free From	0.0355841	GHGs
1211	Morissons	Fresh	0.0355841	GHGs
1212	Morissons	Frozen	0.0355841	GHGs
1213	Waitrose	Food Cupboard	0.0624001	GHGs
1214	Waitrose	Health, Free From & Specialist Eating	0.0624001	GHGs
1215	Morissons	Food Cupboard	0.0499536	GHGs
1216	Morissons	Free From	0.0499536	GHGs
1217	Morissons	Fresh	0.0499536	GHGs
1218	Ocado	Food Cupboard	0.0499536	GHGs
1219	Ocado	Free From & Organic	0.0499536	GHGs
1220	Tesco	Food Cupboard	0.0507784	GHGs
1221	Waitrose	Fresh & Chilled	0.0475832	GHGs
1222	Waitrose	Health, Free From & Specialist Eating	0.0475832	GHGs
1223	Tesco	Food Cupboard	0.0429631	GHGs
1224	Tesco_Ireland	Food Cupboard	0.0429631	GHGs
1225	Morissons	Free From	0.0474923	GHGs
1226	Morissons	Fresh	0.0474923	GHGs
1227	Tesco	Fresh Food	0.0267291	GHGs
1228	Morissons	Free From	0.0951757	GHGs
1229	Morissons	Frozen	0.0951757	GHGs
1230	Tesco	Fresh Food	0.0799294	GHGs
1231	Tesco	Fresh Food	0.0322934	GHGs
1232	Sainsbury	Dairy, eggs & chilled	0.033886	GHGs
1233	Sainsbury	Food cupboard	0.033886	GHGs
1234	Sainsbury	Dairy, eggs & chilled	0.0512521	GHGs
1235	Sainsbury	Food cupboard	0.0512521	GHGs
1236	Sainsbury	Dairy, eggs & chilled	0.0293391	GHGs
1237	Sainsbury	Food cupboard	0.0293391	GHGs
1238	Tesco	Fresh Food	0.0127485	GHGs
1239	Tesco_Ireland	Fresh Food	0.0127485	GHGs
1240	Ocado	Fresh	0.120025	GHGs
1241	Ocado	Soft Drinks, Tea & Coffee	0.120025	GHGs
1242	Ocado	World & Local Specialities	0.120025	GHGs
1243	Sainsbury	Food cupboard	0.105646	GHGs
1244	Waitrose	Meals for the Week	0.156242	GHGs
1245	Waitrose	Tea, Coffee & Soft Drinks	0.156242	GHGs
1246	Ocado	Fresh	0.186178	GHGs
1247	Ocado	Soft Drinks, Tea & Coffee	0.186178	GHGs
1248	Ocado	World & Local Specialities	0.186178	GHGs
1249	Ocado	Fresh	0.134354	GHGs
1250	Ocado	World & Local Specialities	0.134354	GHGs
1251	Sainsbury	Drinks	0.171068	GHGs
1252	Sainsbury	Food cupboard	0.171068	GHGs
1253	Waitrose	Food Cupboard	0.516465	GHGs
1254	Ocado	Food Cupboard	0.530597	GHGs
1255	Ocado	Food Cupboard	0.152328	GHGs
1256	Ocado	Free From & Organic	0.152328	GHGs
1257	Ocado	World & Local Specialities	0.152328	GHGs
1258	Ocado	Food Cupboard	0.155438	GHGs
1259	Ocado	Free From & Organic	0.155438	GHGs
1260	Ocado	World & Local Specialities	0.155438	GHGs
1261	Ocado	Food Cupboard	0.155707	GHGs
1262	Ocado	Free From & Organic	0.155707	GHGs
1263	Ocado	World & Local Specialities	0.155707	GHGs
1264	Ocado	Food Cupboard	0.168605	GHGs
1265	Ocado	Free From & Organic	0.168605	GHGs
1266	Ocado	World & Local Specialities	0.168605	GHGs
1267	Ocado	Food Cupboard	0.111516	GHGs
1268	Ocado	Food Cupboard	0.0629134	GHGs
1269	Ocado	World & Local Specialities	0.0629134	GHGs
1270	Ocado	Food Cupboard	0.143079	GHGs
1271	Ocado	World & Local Specialities	0.143079	GHGs
1272	Ocado	Food Cupboard	0.074916	GHGs
1273	Ocado	Food Cupboard	0.13993	GHGs
1274	Ocado	World & Local Specialities	0.13993	GHGs
1275	Tesco	Drinks	0.367078	GHGs
1276	Ocado	Food Cupboard	0.837007	GHGs
1277	Ocado	Soft Drinks, Tea & Coffee	0.837007	GHGs
1278	Ocado	Food Cupboard	-0.315614	GHGs
1279	Ocado	Free From & Organic	-0.315614	GHGs
1280	Ocado	Soft Drinks, Tea & Coffee	-0.315614	GHGs
1281	Ocado	Food Cupboard	-0.315201	GHGs
1282	Ocado	Free From & Organic	-0.315201	GHGs
1283	Ocado	Soft Drinks, Tea & Coffee	-0.315201	GHGs
1284	Ocado	Food Cupboard	0.045057	GHGs
1285	Ocado	Food Cupboard	0.115649	GHGs
1286	Ocado	Free From & Organic	0.115649	GHGs
1287	Ocado	Soft Drinks, Tea & Coffee	0.115649	GHGs
1288	Ocado	Food Cupboard	0.264113	GHGs
1289	Sainsbury	Food cupboard	0.31603	GHGs
1290	Sainsbury	Food cupboard	0.351838	GHGs
1291	Morissons	Food Cupboard	0.349179	GHGs
1292	Morissons	Food Cupboard	0.397642	GHGs
1293	Sainsbury	Food cupboard	0.376992	GHGs
1294	Waitrose	Food Cupboard	0.486241	GHGs
1295	Ocado	Food Cupboard	0.287309	GHGs
1296	Sainsbury	Food cupboard	0.392785	GHGs
1297	Morissons	Food Cupboard	0.346731	GHGs
1298	Tesco	Food Cupboard	0.342088	GHGs
1299	Tesco	Food Cupboard	0.372594	GHGs
1300	Tesco_Ireland	Food Cupboard	0.296013	GHGs
1301	Tesco	Food Cupboard	0.386433	GHGs
1302	Tesco_Ireland	Food Cupboard	0.29921	GHGs
1303	Tesco	Food Cupboard	0.376577	GHGs
1304	Waitrose	Food Cupboard	0.336993	GHGs
1305	Tesco	Food Cupboard	0.349591	GHGs
1306	Sainsbury	Food cupboard	0.35328	GHGs
1307	Sainsbury	Food cupboard	0.349684	GHGs
1308	Sainsbury	Food cupboard	0.35049	GHGs
1309	Tesco	Food Cupboard	0.433355	GHGs
1310	Tesco	Fresh Food	0.433355	GHGs
1311	Tesco	Food Cupboard	0.356719	GHGs
1312	Waitrose	Food Cupboard	0.322385	GHGs
1313	Sainsbury	Food cupboard	0.355409	GHGs
1314	Morissons	Food Cupboard	0.323459	GHGs
1315	Sainsbury	Food cupboard	0.341163	GHGs
1316	Morissons	Food Cupboard	0.344171	GHGs
1317	Morissons	Food Cupboard	0.421348	GHGs
1318	Morissons	Food Cupboard	0.338112	GHGs
1319	Sainsbury	Food cupboard	0.390402	GHGs
1320	Tesco	Food Cupboard	0.363835	GHGs
1321	Tesco	Food Cupboard	0.338997	GHGs
1322	Tesco	Food Cupboard	0.343433	GHGs
1323	Morissons	Food Cupboard	0.352675	GHGs
1324	Tesco	Food Cupboard	0.359511	GHGs
1325	Tesco	Fresh Food	0.359511	GHGs
1326	Tesco	Food Cupboard	0.28928	GHGs
1327	Morissons	Food Cupboard	0.303885	GHGs
1328	Tesco	Food Cupboard	0.285897	GHGs
1329	Waitrose	Food Cupboard	0.37295	GHGs
1330	Morissons	Food Cupboard	0.347371	GHGs
1331	Ocado	Food Cupboard	0.347371	GHGs
1332	Waitrose	Food Cupboard	0.347371	GHGs
1333	Tesco	Food Cupboard	0.356737	GHGs
1334	Tesco_Ireland	Food Cupboard	0.356737	GHGs
1335	Morissons	Food Cupboard	0.338698	GHGs
1336	Morissons	Food Cupboard	0.348947	GHGs
1337	Tesco	Food Cupboard	0.347476	GHGs
1338	Tesco	Food Cupboard	0.354144	GHGs
1339	Tesco_Ireland	Food Cupboard	0.354144	GHGs
1340	Sainsbury	Food cupboard	0.353374	GHGs
1341	Tesco	Food Cupboard	0.379886	GHGs
1342	Sainsbury	Food cupboard	0.352225	GHGs
1343	Tesco	Food Cupboard	0.34819	GHGs
1344	Tesco_Ireland	Food Cupboard	0.34819	GHGs
1345	Waitrose	Food Cupboard	0.344282	GHGs
1346	Tesco	Food Cupboard	0.272063	GHGs
1347	Tesco_Ireland	Food Cupboard	0.272063	GHGs
1348	Waitrose	Food Cupboard	0.377312	GHGs
1349	Waitrose	Food Cupboard	0.340509	GHGs
1350	Morissons	Food Cupboard	0.361361	GHGs
1351	Morissons	Food Cupboard	0.351786	GHGs
1352	Ocado	Food Cupboard	0.351786	GHGs
1353	Waitrose	Food Cupboard	0.351786	GHGs
1354	Tesco	Food Cupboard	0.34737	GHGs
1355	Tesco_Ireland	Food Cupboard	0.34737	GHGs
1356	Tesco	Food Cupboard	0.355567	GHGs
1357	Sainsbury	Food cupboard	0.361684	GHGs
1358	Sainsbury	Food cupboard	0.363277	GHGs
1359	Tesco	Food Cupboard	0.352877	GHGs
1360	Waitrose	Food Cupboard	0.37038	GHGs
1361	Morissons	Food Cupboard	0.366238	GHGs
1362	Morissons	Food Cupboard	0.373148	GHGs
1363	Ocado	Food Cupboard	0.373148	GHGs
1364	Ocado	Free From & Organic	0.373148	GHGs
1365	Tesco	Food Cupboard	0.366276	GHGs
1366	Tesco_Ireland	Food Cupboard	0.366276	GHGs
1367	Sainsbury	Food cupboard	0.365656	GHGs
1368	Tesco	Food Cupboard	0.352564	GHGs
1369	Tesco_Ireland	Food Cupboard	0.352564	GHGs
1370	Tesco	Food Cupboard	0.352537	GHGs
1371	Sainsbury	Food cupboard	0.36091	GHGs
1372	Sainsbury	Food cupboard	0.352466	GHGs
1373	Tesco	Food Cupboard	0.3787	GHGs
1374	Sainsbury	Food cupboard	0.375715	GHGs
1375	Tesco	Food Cupboard	0.360259	GHGs
1376	Tesco_Ireland	Food Cupboard	0.360259	GHGs
1377	Morissons	Food Cupboard	0.341079	GHGs
1378	Waitrose	Food Cupboard	0.341079	GHGs
1379	Sainsbury	Food cupboard	0.343416	GHGs
1380	Sainsbury	Food cupboard	0.352298	GHGs
1381	Waitrose	Food Cupboard	0.374264	GHGs
1382	Morissons	Food Cupboard	0.326769	GHGs
1383	Ocado	Food Cupboard	0.326769	GHGs
1384	Ocado	Free From & Organic	0.326769	GHGs
1385	Ocado	Food Cupboard	0.330962	GHGs
1386	Ocado	Free From & Organic	0.330962	GHGs
1387	Waitrose	Food Cupboard	0.330962	GHGs
1388	Waitrose	Organic Shop	0.330962	GHGs
1389	Waitrose	Food Cupboard	0.371876	GHGs
1390	Tesco	Food Cupboard	0.352324	GHGs
1391	Tesco_Ireland	Food Cupboard	0.352324	GHGs
1392	Morissons	Food Cupboard	0.339687	GHGs
1393	Tesco	Food Cupboard	0.331892	GHGs
1394	Tesco_Ireland	Food Cupboard	0.331892	GHGs
1395	Morissons	Food Cupboard	0.333767	GHGs
1396	Ocado	Food Cupboard	0.333767	GHGs
1397	Ocado	Free From & Organic	0.333767	GHGs
1398	Tesco	Food Cupboard	0.338817	GHGs
1399	Tesco_Ireland	Food Cupboard	0.338817	GHGs
1400	Sainsbury	Food cupboard	0.369832	GHGs
1401	Sainsbury	Food cupboard	0.375448	GHGs
1402	Morissons	Food Cupboard	0.38407	GHGs
1403	Sainsbury	Food cupboard	0.372953	GHGs
1404	Ocado	Food Cupboard	0.293266	GHGs
1405	Ocado	Food Cupboard	0.295837	GHGs
1406	Sainsbury	Food cupboard	0.376251	GHGs
1407	Tesco	Food Cupboard	0.331263	GHGs
1408	Tesco_Ireland	Food Cupboard	0.331263	GHGs
1409	Morissons	Food Cupboard	0.377999	GHGs
1410	Morissons	Food Cupboard	0.269501	GHGs
1411	Ocado	Food Cupboard	0.269501	GHGs
1412	Sainsbury	Food cupboard	0.351673	GHGs
1413	Morissons	Food Cupboard	0.350878	GHGs
1414	Ocado	Food Cupboard	0.264117	GHGs
1415	Sainsbury	Food cupboard	0.345171	GHGs
1416	Morissons	Food Cupboard	0.270406	GHGs
1417	Ocado	Food Cupboard	0.270406	GHGs
1418	Waitrose	Food Cupboard	0.343145	GHGs
1419	Morissons	Food Cupboard	0.381277	GHGs
1420	Ocado	Food Cupboard	0.291739	GHGs
1421	Ocado	Bakery	0.393995	GHGs
1422	Ocado	Free From & Organic	0.393995	GHGs
1423	Ocado	Bakery	0.0995332	GHGs
1424	Ocado	Free From & Organic	0.0995332	GHGs
1425	Sainsbury	Food cupboard	0.5609	GHGs
1426	Morissons	Food Cupboard	0.456573	GHGs
1427	Ocado	Food Cupboard	0.134132	GHGs
1428	Ocado	Free From & Organic	0.134132	GHGs
1429	Ocado	World & Local Specialities	0.134132	GHGs
1430	Ocado	Food Cupboard	0.127764	GHGs
1431	Ocado	World & Local Specialities	0.127764	GHGs
1432	Morissons	Food Cupboard	0.218329	GHGs
1433	Sainsbury	Food cupboard	0.180273	GHGs
1434	Ocado	Food Cupboard	0.433868	GHGs
1435	Ocado	Free From & Organic	0.433868	GHGs
1436	Ocado	Food Cupboard	0.377588	GHGs
1437	Ocado	Free From & Organic	0.377588	GHGs
1438	Ocado	Food Cupboard	0.119125	GHGs
1439	Ocado	Free From & Organic	0.119125	GHGs
1440	Ocado	Food Cupboard	0.119835	GHGs
1441	Ocado	Free From & Organic	0.119835	GHGs
1442	Ocado	Food Cupboard	0.11993	GHGs
1443	Ocado	Free From & Organic	0.11993	GHGs
1444	Ocado	Food Cupboard	0.120181	GHGs
1445	Ocado	Free From & Organic	0.120181	GHGs
1446	Ocado	Food Cupboard	0.39195	GHGs
1447	Ocado	Free From & Organic	0.39195	GHGs
1448	Ocado	Food Cupboard	0.264166	GHGs
1449	Ocado	Free From & Organic	0.264166	GHGs
1450	Ocado	Food Cupboard	0.37451	GHGs
1451	Ocado	Free From & Organic	0.37451	GHGs
1452	Ocado	Food Cupboard	0.750009	GHGs
1453	Ocado	Free From & Organic	0.750009	GHGs
1454	Ocado	Food Cupboard	0.626687	GHGs
1455	Ocado	Free From & Organic	0.626687	GHGs
1456	Ocado	Food Cupboard	0.119487	GHGs
1457	Ocado	Free From & Organic	0.119487	GHGs
1458	Ocado	Bakery	0.14722	GHGs
1459	Ocado	Free From & Organic	0.14722	GHGs
1460	Ocado	World & Local Specialities	0.14722	GHGs
1461	Ocado	Food Cupboard	0.270546	GHGs
1462	Ocado	Free From & Organic	0.270546	GHGs
1463	Ocado	Bakery	0.0958663	GHGs
1464	Ocado	Free From & Organic	0.0958663	GHGs
1465	Ocado	Food Cupboard	0.401345	GHGs
1466	Ocado	Free From & Organic	0.401345	GHGs
1467	Ocado	Food Cupboard	0.224787	GHGs
1468	Ocado	Free From & Organic	0.224787	GHGs
1469	Ocado	Food Cupboard	0.106495	GHGs
1470	Ocado	Free From & Organic	0.106495	GHGs
1471	Ocado	Food Cupboard	0.181264	GHGs
1472	Ocado	Free From & Organic	0.181264	GHGs
1473	Ocado	Food Cupboard	0.119446	GHGs
1474	Ocado	Food Cupboard	0.11868	GHGs
1475	Ocado	Free From & Organic	0.11868	GHGs
1476	Ocado	Food Cupboard	0.273136	GHGs
1477	Ocado	Free From & Organic	0.273136	GHGs
1478	Ocado	Food Cupboard	0.435063	GHGs
1479	Ocado	Food Cupboard	0.317958	GHGs
1480	Ocado	Free From & Organic	0.317958	GHGs
1481	Ocado	Bakery	0.133798	GHGs
1482	Ocado	Free From & Organic	0.133798	GHGs
1483	Ocado	World & Local Specialities	0.133798	GHGs
1484	Ocado	Food Cupboard	0.345066	GHGs
1485	Ocado	Free From & Organic	0.345066	GHGs
1486	Ocado	Food Cupboard	0.301561	GHGs
1487	Ocado	Free From & Organic	0.301561	GHGs
1488	Ocado	Food Cupboard	0.124201	GHGs
1489	Ocado	Free From & Organic	0.124201	GHGs
1490	Ocado	Food Cupboard	0.126437	GHGs
1491	Ocado	Free From & Organic	0.126437	GHGs
1492	Ocado	Food Cupboard	0.563939	GHGs
1493	Ocado	Free From & Organic	0.563939	GHGs
1494	Ocado	Food Cupboard	0.109498	GHGs
1495	Ocado	Free From & Organic	0.109498	GHGs
1496	Ocado	Food Cupboard	0.121759	GHGs
1497	Ocado	Free From & Organic	0.121759	GHGs
1498	Ocado	Food Cupboard	0.120935	GHGs
1499	Ocado	Free From & Organic	0.120935	GHGs
1500	Ocado	Food Cupboard	0.0828346	GHGs
1501	Ocado	World & Local Specialities	0.0828346	GHGs
1502	Ocado	Food Cupboard	0.0738663	GHGs
1503	Ocado	World & Local Specialities	0.0738663	GHGs
1504	Sainsbury	Food cupboard	0.051199	GHGs
1505	Waitrose	Food Cupboard	0.0508743	GHGs
1506	Waitrose	Meals for the Week	0.0508743	GHGs
1507	Waitrose	World Foods	0.0508743	GHGs
1508	Tesco	Food Cupboard	0.0360587	GHGs
1509	Tesco_Ireland	Food Cupboard	0.0360587	GHGs
1510	Tesco	Food Cupboard	0.156344	GHGs
1511	Tesco_Ireland	Food Cupboard	0.156344	GHGs
1512	Ocado	Food Cupboard	0.093514	GHGs
1513	Ocado	Free From & Organic	0.093514	GHGs
1514	Waitrose	Food Cupboard	0.093514	GHGs
1515	Waitrose	Food Cupboard	0.0477504	GHGs
1516	Waitrose	World Foods	0.0477504	GHGs
1517	Morissons	Food Cupboard	0.0481531	GHGs
1518	Tesco	Food Cupboard	0.0508068	GHGs
1519	Tesco_Ireland	Food Cupboard	0.0508068	GHGs
1520	Tesco	Food Cupboard	0.082346	GHGs
1521	Tesco_Ireland	Food Cupboard	0.082346	GHGs
1522	Ocado	Food Cupboard	0.112742	GHGs
1523	Ocado	World & Local Specialities	0.112742	GHGs
1524	Sainsbury	Food cupboard	0.0280374	GHGs
1525	Sainsbury	Food cupboard	0.0609994	GHGs
1526	Tesco	Food Cupboard	0.0637721	GHGs
1527	Tesco_Ireland	Food Cupboard	0.0637721	GHGs
1528	Tesco	Food Cupboard	0.170739	GHGs
1529	Tesco_Ireland	Food Cupboard	0.170739	GHGs
1530	Waitrose	Food Cupboard	0.158903	GHGs
1531	Tesco_Ireland	Food Cupboard	0.0511692	GHGs
1532	Ocado	Food Cupboard	0.0918976	GHGs
1533	Ocado	World & Local Specialities	0.0918976	GHGs
1534	Ocado	Food Cupboard	0.0562902	GHGs
1535	Ocado	World & Local Specialities	0.0562902	GHGs
1536	Ocado	Food Cupboard	0.0444497	GHGs
1537	Ocado	World & Local Specialities	0.0444497	GHGs
1538	Tesco	Food Cupboard	0.076526	GHGs
1539	Tesco_Ireland	Food Cupboard	0.076526	GHGs
1540	Ocado	Food Cupboard	0.0436343	GHGs
1541	Ocado	World & Local Specialities	0.0436343	GHGs
1542	Ocado	Food Cupboard	0.0439662	GHGs
1543	Ocado	World & Local Specialities	0.0439662	GHGs
1544	Ocado	Food Cupboard	0.054408	GHGs
1545	Ocado	World & Local Specialities	0.054408	GHGs
1546	Sainsbury	Food cupboard	0.0503544	GHGs
1547	Sainsbury	Food cupboard	0.0479658	GHGs
1548	Waitrose	Food Cupboard	0.0781147	GHGs
1549	Waitrose	Meals for the Week	0.0781147	GHGs
1550	Waitrose	World Foods	0.0781147	GHGs
1551	Tesco	Food Cupboard	0.0753993	GHGs
1552	Tesco_Ireland	Food Cupboard	0.0753993	GHGs
1553	Morissons	Food Cupboard	0.0584537	GHGs
1554	Waitrose	Food Cupboard	0.0756581	GHGs
1555	Waitrose	Meals for the Week	0.0756581	GHGs
1556	Waitrose	World Foods	0.0756581	GHGs
1557	Tesco	Food Cupboard	0.0733106	GHGs
1558	Tesco_Ireland	Food Cupboard	0.0733106	GHGs
1559	Tesco	Food Cupboard	0.0806009	GHGs
1560	Tesco_Ireland	Food Cupboard	0.0806009	GHGs
1561	Waitrose	Food Cupboard	0.0917081	GHGs
1562	Waitrose	Meals for the Week	0.0917081	GHGs
1563	Waitrose	World Foods	0.0917081	GHGs
1564	Tesco_Ireland	Food Cupboard	0.0756956	GHGs
1565	Waitrose	Food Cupboard	0.110295	GHGs
1566	Waitrose	Meals for the Week	0.110295	GHGs
1567	Waitrose	World Foods	0.110295	GHGs
1568	Morissons	Food Cupboard	0.0590591	GHGs
1569	Sainsbury	Food cupboard	0.0843497	GHGs
1570	Morissons	Food Cupboard	0.0894673	GHGs
1571	Sainsbury	Food cupboard	0.106683	GHGs
1572	Sainsbury	Food cupboard	0.0815229	GHGs
1573	Sainsbury	Food cupboard	0.0458848	GHGs
1574	Tesco_Ireland	Food Cupboard	0.0390763	GHGs
1575	Tesco_Ireland	Food Cupboard	0.0653305	GHGs
1576	Waitrose	Food Cupboard	0.116772	GHGs
1577	Waitrose	Meals for the Week	0.116772	GHGs
1578	Morissons	Food Cupboard	0.115093	GHGs
1579	Ocado	Food Cupboard	0.0725662	GHGs
1580	Sainsbury	Food cupboard	0.115534	GHGs
1581	Waitrose	Food Cupboard	0.109353	GHGs
1582	Waitrose	Meals for the Week	0.109353	GHGs
1583	Waitrose	World Foods	0.109353	GHGs
1584	Morissons	Food Cupboard	0.169939	GHGs
1585	Ocado	Food Cupboard	0.168284	GHGs
1586	Waitrose	Food Cupboard	0.170753	GHGs
1587	Waitrose	Meals for the Week	0.170753	GHGs
1588	Waitrose	Food Cupboard	0.0926974	GHGs
1589	Waitrose	World Foods	0.0926974	GHGs
1590	Ocado	Food Cupboard	0.0680005	GHGs
1591	Morissons	Food Cupboard	0.114919	GHGs
1592	Sainsbury	Food cupboard	0.115678	GHGs
1593	Ocado	Food Cupboard	0.0730247	GHGs
1594	Waitrose	Food Cupboard	0.0360467	GHGs
1595	Waitrose	Meals for the Week	0.0360467	GHGs
1596	Waitrose	World Foods	0.0360467	GHGs
1597	Morissons	Food Cupboard	0.0361518	GHGs
1598	Ocado	Food Cupboard	0.0361518	GHGs
1599	Sainsbury	Food cupboard	0.0371232	GHGs
1600	Waitrose	Food Cupboard	0.0784896	GHGs
1601	Waitrose	Meals for the Week	0.0784896	GHGs
1602	Waitrose	World Foods	0.0784896	GHGs
1603	Ocado	Food Cupboard	0.072287	GHGs
1604	Ocado	World & Local Specialities	0.072287	GHGs
1605	Tesco	Food Cupboard	0.0821199	GHGs
1606	Tesco_Ireland	Food Cupboard	0.0821199	GHGs
1607	Tesco	Food Cupboard	0.0349254	GHGs
1608	Tesco_Ireland	Food Cupboard	0.0349254	GHGs
1609	Tesco	Drinks	0.0215331	GHGs
1610	Tesco	Drinks	0.0218459	GHGs
1611	Tesco	Drinks	0.0264687	GHGs
1612	Waitrose	Food Cupboard	0.070468	GHGs
1613	Waitrose	Organic Shop	0.070468	GHGs
1614	Ocado	Free From & Organic	0.629227	GHGs
1615	Ocado	Frozen	0.629227	GHGs
1616	Ocado	Free From & Organic	0.334538	GHGs
1617	Ocado	Frozen	0.334538	GHGs
1618	Waitrose	Frozen	0.0655124	GHGs
1619	Ocado	Free From & Organic	0.0727099	GHGs
1620	Ocado	Frozen	0.0727099	GHGs
1621	Sainsbury	Food cupboard	0.0628438	GHGs
1622	Sainsbury	Frozen	0.0628438	GHGs
1623	Ocado	Free From & Organic	0.0561555	GHGs
1624	Ocado	Frozen	0.0561555	GHGs
1625	Waitrose	Frozen	0.0561555	GHGs
1626	Waitrose	Frozen	0.252957	GHGs
1627	Waitrose	Health, Free From & Specialist Eating	0.252957	GHGs
1628	Ocado	Free From & Organic	0.52426	GHGs
1629	Ocado	Frozen	0.52426	GHGs
1630	Waitrose	Frozen	0.142833	GHGs
1631	Waitrose	Health, Free From & Specialist Eating	0.142833	GHGs
1632	Ocado	Free From & Organic	0.243354	GHGs
1633	Ocado	Frozen	0.243354	GHGs
1634	Ocado	Free From & Organic	0.301176	GHGs
1635	Ocado	Frozen	0.301176	GHGs
1636	Waitrose	Frozen	0.185443	GHGs
1637	Waitrose	Health, Free From & Specialist Eating	0.185443	GHGs
1638	Ocado	Free From & Organic	0.169308	GHGs
1639	Ocado	Frozen	0.169308	GHGs
1640	Waitrose	Food Cupboard	0.0627777	GHGs
1641	Waitrose	Organic Shop	0.0627777	GHGs
1642	Ocado	Food Cupboard	0.0718852	GHGs
1643	Ocado	Free From & Organic	0.0718852	GHGs
1644	Sainsbury	Food cupboard	0.252704	GHGs
1645	Sainsbury	Frozen	0.252704	GHGs
1646	Ocado	Free From & Organic	0.250275	GHGs
1647	Ocado	Frozen	0.250275	GHGs
1648	Sainsbury	Food cupboard	0.19973	GHGs
1649	Sainsbury	Frozen	0.19973	GHGs
1650	Tesco	Food Cupboard	0.0660338	GHGs
1651	Tesco_Ireland	Food Cupboard	0.0660338	GHGs
1652	Sainsbury	Food cupboard	0.048625	GHGs
1653	Tesco	Food Cupboard	0.0726424	GHGs
1654	Tesco_Ireland	Food Cupboard	0.0726424	GHGs
1655	Ocado	Free From & Organic	0.0781879	GHGs
1656	Ocado	Frozen	0.0781879	GHGs
1657	Sainsbury	Food cupboard	0.135894	GHGs
1658	Sainsbury	Frozen	0.135894	GHGs
1659	Ocado	Free From & Organic	0.303826	GHGs
1660	Ocado	Frozen	0.303826	GHGs
1661	Ocado	Free From & Organic	0.457783	GHGs
1662	Ocado	Frozen	0.457783	GHGs
1663	Sainsbury	Food cupboard	0.194614	GHGs
1664	Sainsbury	Frozen	0.194614	GHGs
1665	Tesco	Frozen Food	0.252097	GHGs
1666	Ocado	Free From & Organic	0.471193	GHGs
1667	Ocado	Frozen	0.471193	GHGs
1668	Tesco	Frozen Food	0.235913	GHGs
1669	Sainsbury	Food cupboard	0.225686	GHGs
1670	Sainsbury	Frozen	0.225686	GHGs
1671	Ocado	Free From & Organic	0.544535	GHGs
1672	Ocado	Frozen	0.544535	GHGs
1673	Ocado	Food Cupboard	0.0806771	GHGs
1674	Ocado	Free From & Organic	0.0806771	GHGs
1675	Waitrose	Food Cupboard	0.0806771	GHGs
1676	Waitrose	Food Cupboard	0.0669765	GHGs
1677	Waitrose	Organic Shop	0.0669765	GHGs
1678	Ocado	Food Cupboard	0.0685169	GHGs
1679	Ocado	Free From & Organic	0.0685169	GHGs
1680	Waitrose	Food Cupboard	0.082234	GHGs
1681	Ocado	Food Cupboard	0.0863033	GHGs
1682	Ocado	Free From & Organic	0.0863033	GHGs
1683	Ocado	Free From & Organic	0.39011	GHGs
1684	Ocado	Frozen	0.39011	GHGs
1685	Ocado	Free From & Organic	0.164441	GHGs
1686	Ocado	Frozen	0.164441	GHGs
1687	Waitrose	Food Cupboard	0.0605363	GHGs
1688	Ocado	Food Cupboard	0.0592466	GHGs
1689	Ocado	Free From & Organic	0.0592466	GHGs
1690	Waitrose	Food Cupboard	0.0684975	GHGs
1691	Waitrose	Organic Shop	0.0684975	GHGs
1692	Ocado	Food Cupboard	0.0670873	GHGs
1693	Ocado	Free From & Organic	0.0670873	GHGs
1694	Ocado	Food Cupboard	0.0697531	GHGs
1695	Ocado	Free From & Organic	0.0697531	GHGs
1696	Ocado	Food Cupboard	0.019211	GHGs
1697	Ocado	Free From & Organic	0.019211	GHGs
1698	Waitrose	Food Cupboard	0.0278715	GHGs
1699	Ocado	Food Cupboard	0.0212501	GHGs
1700	Ocado	Free From & Organic	0.0212501	GHGs
1701	Waitrose	Frozen	0.0823679	GHGs
1702	Waitrose	Health, Free From & Specialist Eating	0.0823679	GHGs
1703	Ocado	Free From & Organic	0.453037	GHGs
1704	Ocado	Frozen	0.453037	GHGs
1705	Morissons	Free From	0.0834835	GHGs
1706	Morissons	Food Cupboard	0.0219399	GHGs
1707	Morissons	Free From	0.0219399	GHGs
1708	Tesco	Food Cupboard	0.022063	GHGs
1709	Tesco_Ireland	Food Cupboard	0.022063	GHGs
1710	Ocado	Free From & Organic	0.150929	GHGs
1711	Ocado	Frozen	0.150929	GHGs
1712	Waitrose	Food Cupboard	0.150929	GHGs
1713	Sainsbury	Food cupboard	0.0983601	GHGs
1714	Sainsbury	Frozen	0.0983601	GHGs
1715	Ocado	Food Cupboard	0.0542937	GHGs
1716	Ocado	Free From & Organic	0.0542937	GHGs
1717	Waitrose	Frozen	0.263757	GHGs
1718	Waitrose	Health, Free From & Specialist Eating	0.263757	GHGs
1719	Waitrose	Food Cupboard	0.0232459	GHGs
1720	Ocado	Free From & Organic	0.256345	GHGs
1721	Ocado	Frozen	0.256345	GHGs
1722	Ocado	Free From & Organic	0.36549	GHGs
1723	Ocado	Frozen	0.36549	GHGs
1724	Waitrose	Frozen	0.226963	GHGs
1725	Waitrose	Health, Free From & Specialist Eating	0.226963	GHGs
1726	Morissons	Fresh	0.366406	GHGs
1727	Ocado	Fresh	0.362708	GHGs
1728	Waitrose	Fresh & Chilled	0.362652	GHGs
1729	Waitrose	Meals for the Week	0.362652	GHGs
1730	Sainsbury	Dairy, eggs & chilled	0.36735	GHGs
1731	Tesco	Fresh Food	0.366951	GHGs
1732	Ocado	Food Cupboard	-0.315844	GHGs
1733	Ocado	Soft Drinks, Tea & Coffee	-0.315844	GHGs
1734	Ocado	Food Cupboard	3.09116	GHGs
1735	Ocado	Soft Drinks, Tea & Coffee	3.09116	GHGs
1736	Ocado	Soft Drinks, Tea & Coffee	0.358131	GHGs
1737	Waitrose	Bakery	0.0722345	GHGs
1738	Ocado	Food Cupboard	0.120726	GHGs
1739	Ocado	Free From & Organic	0.120726	GHGs
1740	Ocado	Food Cupboard	0.119089	GHGs
1741	Ocado	Free From & Organic	0.119089	GHGs
1742	Ocado	Food Cupboard	0.120392	GHGs
1743	Ocado	Free From & Organic	0.120392	GHGs
1744	Ocado	Food Cupboard	0.120378	GHGs
1745	Ocado	Free From & Organic	0.120378	GHGs
1746	Ocado	Food Cupboard	0.120117	GHGs
1747	Ocado	Free From & Organic	0.120117	GHGs
1748	Tesco	Fresh Food	0.0442498	GHGs
1749	Ocado	Food Cupboard	0.093198	GHGs
1750	Ocado	World & Local Specialities	0.093198	GHGs
1751	Tesco	Food Cupboard	0.293881	GHGs
1752	Sainsbury	Food cupboard	0.325912	GHGs
1753	Morissons	Food Cupboard	0.211725	GHGs
1754	Sainsbury	Food cupboard	0.263357	GHGs
1755	Morissons	Food Cupboard	0.20806	GHGs
1756	Tesco	Food Cupboard	0.207047	GHGs
1757	Morissons	Food Cupboard	0.269112	GHGs
1758	Waitrose	Food Cupboard	0.269112	GHGs
1759	Sainsbury	Food cupboard	0.207376	GHGs
1760	Ocado	Food Cupboard	0.114098	GHGs
1761	Sainsbury	Food cupboard	0.328688	GHGs
1762	Tesco	Food Cupboard	0.542294	GHGs
1763	Sainsbury	Food cupboard	0.399875	GHGs
1764	Morissons	Food Cupboard	0.550285	GHGs
1765	Waitrose	Food Cupboard	0.550285	GHGs
1766	Sainsbury	Food cupboard	0.484819	GHGs
1767	Sainsbury	Food cupboard	0.323271	GHGs
1768	Sainsbury	Food cupboard	0.325887	GHGs
1769	Sainsbury	Food cupboard	0.262015	GHGs
1770	Tesco	Food Cupboard	0.285961	GHGs
1771	Ocado	Food Cupboard	0.263032	GHGs
1772	Tesco	Food Cupboard	0.319383	GHGs
1773	Tesco	Food Cupboard	0.321573	GHGs
1774	Morissons	Food Cupboard	0.297543	GHGs
1775	Tesco	Food Cupboard	0.295314	GHGs
1776	Morissons	Food Cupboard	0.270403	GHGs
1777	Waitrose	Food Cupboard	0.270403	GHGs
1778	Sainsbury	Food cupboard	0.258993	GHGs
1779	Ocado	Food Cupboard	0.149927	GHGs
1780	Sainsbury	Food cupboard	0.168685	GHGs
1781	Sainsbury	Food cupboard	0.334748	GHGs
1782	Ocado	Food Cupboard	0.30519	GHGs
1783	Ocado	Free From & Organic	0.30519	GHGs
1784	Ocado	Bakery	0.350508	GHGs
1785	Ocado	Free From & Organic	0.350508	GHGs
1786	Ocado	Food Cupboard	0.449159	GHGs
1787	Ocado	Free From & Organic	0.449159	GHGs
1788	Ocado	Food Cupboard	0.186206	GHGs
1789	Ocado	Free From & Organic	0.186206	GHGs
1790	Ocado	Food Cupboard	0.32634	GHGs
1791	Ocado	Free From & Organic	0.32634	GHGs
1792	Ocado	Food Cupboard	0.200476	GHGs
1793	Ocado	Free From & Organic	0.200476	GHGs
1794	Tesco	Food Cupboard	0.107335	GHGs
1795	Tesco	Drinks	0.0433183	GHGs
1796	Ocado	Free From & Organic	0.181126	GHGs
1797	Ocado	Free From & Organic	0.181428	GHGs
1798	Tesco	Drinks	0.0285694	GHGs
1799	Tesco_Ireland	Food Cupboard	1.0957	GHGs
1800	Iceland	Â£1 Value	1.1854	GHGs
1801	Tesco_Ireland	Food Cupboard	0.945397	GHGs
1802	Sainsbury	Dairy, eggs & chilled	0.707955	GHGs
1803	Sainsbury	Dairy, eggs & chilled	0.186386	GHGs
1804	Tesco	Frozen Food	0.128813	GHGs
1805	Sainsbury	Dairy, eggs & chilled	0.406963	GHGs
1806	Morissons	Frozen	0.146486	GHGs
1807	Ocado	Fresh	0.853741	GHGs
1808	Tesco	Fresh Food	0.683293	GHGs
1809	Tesco	Frozen Food	0.148514	GHGs
1810	Tesco	Frozen Food	0.712332	GHGs
1811	Tesco	Frozen Food	0.636048	GHGs
1812	Morissons	Frozen	0.650822	GHGs
1813	Ocado	Fresh	1.12592	GHGs
1814	Tesco	Fresh Food	0.980385	GHGs
1815	Ocado	Fresh	0.356616	GHGs
1816	Tesco	Fresh Food	0.339121	GHGs
1817	Ocado	Free From & Organic	0.142512	GHGs
1818	Ocado	Free From & Organic	0.191252	GHGs
1819	Ocado	Free From & Organic	0.0391522	GHGs
1820	Ocado	Free From & Organic	0.0403354	GHGs
1821	Ocado	Free From & Organic	0.0816916	GHGs
1822	Ocado	Free From & Organic	0.0629035	GHGs
1823	Ocado	Free From & Organic	0.119283	GHGs
1824	Ocado	Free From & Organic	0.104659	GHGs
1825	Ocado	Free From & Organic	0.0617063	GHGs
1826	Ocado	Free From & Organic	0.0484202	GHGs
1827	Ocado	Free From & Organic	0.141902	GHGs
1828	Ocado	Free From & Organic	0.270877	GHGs
1829	Ocado	Free From & Organic	0.132897	GHGs
1830	Ocado	Free From & Organic	0.0754868	GHGs
1831	Ocado	Fresh	0.524849	GHGs
1832	Tesco	Fresh Food	0.33506	GHGs
1833	Morissons	Frozen	0.707616	GHGs
1834	Ocado	Fresh	0.419312	GHGs
1835	Tesco	Fresh Food	0.180286	GHGs
1836	Ocado	Fresh	0.324199	GHGs
1837	Sainsbury	Dairy, eggs & chilled	0.175122	GHGs
1838	Tesco	Fresh Food	0.174974	GHGs
1839	Ocado	Food Cupboard	0.168919	GHGs
1840	Ocado	Food Cupboard	0.179545	GHGs
1841	Tesco	Food Cupboard	1.13556	GHGs
1842	Tesco	Food Cupboard	1.414	GHGs
1843	Ocado	Food Cupboard	0.303465	GHGs
1844	Ocado	Food Cupboard	0.320925	GHGs
1845	Ocado	Food Cupboard	0.298906	GHGs
1846	Ocado	Food Cupboard	0.323882	GHGs
1847	Ocado	Food Cupboard	0.271365	GHGs
1848	Ocado	Food Cupboard	0.272996	GHGs
1849	Tesco	Food Cupboard	0.0810062	GHGs
1850	Tesco	Food Cupboard	0.244971	GHGs
1851	Tesco	Food Cupboard	0.0794922	GHGs
1852	Ocado	Food Cupboard	0.083649	GHGs
1853	Ocado	Food Cupboard	0.24678	GHGs
1854	Ocado	Free From & Organic	0.24678	GHGs
1855	Ocado	Food Cupboard	0.0760279	GHGs
1856	Tesco	Food Cupboard	0.0737625	GHGs
1857	Ocado	Food Cupboard	0.0826911	GHGs
1858	Sainsbury	Food cupboard	0.340902	GHGs
1859	Sainsbury	Food cupboard	0.310793	GHGs
1860	Sainsbury	Food cupboard	0.318778	GHGs
1861	Sainsbury	Food cupboard	0.0772517	GHGs
1862	Ocado	Fresh	2.93147	GHGs
1863	Ocado	World & Local Specialities	2.93147	GHGs
1864	Tesco_Ireland	Fresh Food	1.06865	GHGs
1865	Tesco	Fresh Food	3.00021	GHGs
1866	Ocado	Fresh	1.03498	GHGs
1867	Tesco	Fresh Food	0.250852	GHGs
1868	Tesco	Fresh Food	0.253815	GHGs
1869	Tesco_Ireland	Fresh Food	1.94397	GHGs
1870	Tesco	Fresh Food	0.277392	GHGs
1871	Tesco	Food Cupboard	1.12894	GHGs
1872	Cook	Main Meals	0.0951867	GHGs
1873	Cook	Puddings	0.0951867	GHGs
1874	Tesco_Ireland	Bakery	0.043381	GHGs
1875	Waitrose	Tea, Coffee & Soft Drinks	0.043948	GHGs
1876	Morissons	Drinks	0.043432	GHGs
1877	Tesco	Drinks	0.0433415	GHGs
1878	Sainsbury	Drinks	0.043584	GHGs
1879	Sainsbury	Drinks	0.0434518	GHGs
1880	Sainsbury	Dairy, eggs & chilled	0.043479	GHGs
1881	Sainsbury	Drinks	0.043479	GHGs
1882	Tesco	Drinks	0.0433317	GHGs
1883	Tesco	Drinks	0.043386	GHGs
1884	Morissons	Drinks	0.0137197	GHGs
1885	Waitrose	Tea, Coffee & Soft Drinks	0.0137197	GHGs
1886	Tesco	Drinks	0.0137396	GHGs
1887	Morissons	Drinks	0.0110235	GHGs
1888	Ocado	Soft Drinks, Tea & Coffee	0.0110235	GHGs
1889	Waitrose	Tea, Coffee & Soft Drinks	0.0110235	GHGs
1890	Tesco	Drinks	0.0111232	GHGs
1891	Tesco	Drinks	0.0118148	GHGs
1892	Ocado	Soft Drinks, Tea & Coffee	0.0119634	GHGs
1893	Ocado	Soft Drinks, Tea & Coffee	0.0135832	GHGs
1894	Sainsbury	Dairy, eggs & chilled	2.14637	GHGs
1895	Ocado	Fresh	3.01783	GHGs
1896	Morissons	Fresh	0.379518	GHGs
1897	Waitrose	Bakery	0.12719	GHGs
1898	Tesco	Drinks	0.0189253	GHGs
1899	Ocado	Soft Drinks, Tea & Coffee	0.0186742	GHGs
1900	Ocado	Soft Drinks, Tea & Coffee	0.0189247	GHGs
1901	Ocado	Soft Drinks, Tea & Coffee	0.0186208	GHGs
1902	Tesco	Drinks	0.0187678	GHGs
1903	Sainsbury	Drinks	4.51e-05	GHGs
1904	Sainsbury	Drinks	4.54e-05	GHGs
1905	Sainsbury	Drinks	0.000713366	GHGs
1906	Sainsbury	Drinks	0.000709196	GHGs
1907	Ocado	Food Cupboard	0.181164	GHGs
1908	Morissons	Drinks	0.400377	GHGs
1909	Morissons	Fresh	0.400377	GHGs
1910	Morissons	Drinks	0.487874	GHGs
1911	Morissons	Fresh	0.487874	GHGs
1912	Tesco	Drinks	0.528415	GHGs
1913	Morissons	Drinks	0.506276	GHGs
1914	Morissons	Fresh	0.506276	GHGs
1915	Ocado	Fresh	0.506276	GHGs
1916	Ocado	Soft Drinks, Tea & Coffee	0.506276	GHGs
1917	Tesco	Drinks	0.70022	GHGs
1918	Morissons	Drinks	0.474487	GHGs
1919	Morissons	Fresh	0.474487	GHGs
1920	Ocado	Fresh	0.474487	GHGs
1921	Ocado	Soft Drinks, Tea & Coffee	0.474487	GHGs
1922	Sainsbury	Dairy, eggs & chilled	0.548399	GHGs
1923	Sainsbury	Drinks	0.548399	GHGs
1924	Sainsbury	Drinks	0.508716	GHGs
1925	Ocado	Food Cupboard	0.156831	GHGs
1926	Ocado	World & Local Specialities	0.156831	GHGs
1927	Ocado	Food Cupboard	0.123972	GHGs
1928	Ocado	World & Local Specialities	0.123972	GHGs
1929	Waitrose	Food Cupboard	0.123972	GHGs
1930	Waitrose	Food Cupboard	0.170685	GHGs
1931	Waitrose	Food Cupboard	0.176447	GHGs
1932	Waitrose	Food Cupboard	0.554751	GHGs
1933	Tesco	Bakery	0.243902	GHGs
1934	Tesco	Bakery	0.840572	GHGs
1935	Waitrose	Food Cupboard	0.199697	GHGs
1936	Ocado	Food Cupboard	0.181958	GHGs
1937	Waitrose	Food Cupboard	0.181958	GHGs
1938	Ocado	Food Cupboard	0.125575	GHGs
1939	Ocado	World & Local Specialities	0.125575	GHGs
1940	Waitrose	Food Cupboard	0.125575	GHGs
1941	Waitrose	Food Cupboard	0.242727	GHGs
1942	Waitrose	Food Cupboard	0.184101	GHGs
1943	Waitrose	Food Cupboard	0.21638	GHGs
1944	Waitrose	Food Cupboard	0.331291	GHGs
1945	Ocado	Food Cupboard	0.184728	GHGs
1946	Ocado	World & Local Specialities	0.184728	GHGs
1947	Waitrose	Food Cupboard	0.182389	GHGs
1948	Waitrose	Food Cupboard	0.189348	GHGs
1949	Sainsbury	Food cupboard	0.181273	GHGs
1950	Morissons	Food Cupboard	0.125914	GHGs
1951	Tesco_Ireland	Food Cupboard	0.0545149	GHGs
1952	Tesco	Food Cupboard	0.158471	GHGs
1953	Tesco_Ireland	Food Cupboard	0.158471	GHGs
1954	Tesco_Ireland	Food Cupboard	0.0122567	GHGs
1955	Tesco	Food Cupboard	0.345698	GHGs
1956	Tesco_Ireland	Food Cupboard	0.045838	GHGs
1957	Ocado	Fresh	2.97307	GHGs
1958	Ocado	Fresh	0.372923	GHGs
1959	Sainsbury	Dairy, eggs & chilled	0.371617	GHGs
1960	Sainsbury	Drinks	0.371617	GHGs
1961	Morissons	Fresh	0.376893	GHGs
1962	Tesco	Fresh Food	0.359053	GHGs
1963	Sainsbury	Dairy, eggs & chilled	0.368257	GHGs
1964	Sainsbury	Drinks	0.368257	GHGs
1965	Morissons	Drinks	0.364692	GHGs
1966	Morissons	Fresh	0.364692	GHGs
1967	Waitrose	Fresh & Chilled	0.3711	GHGs
1968	Waitrose	Meals for the Week	0.3711	GHGs
1969	Tesco	Fresh Food	0.362135	GHGs
1970	Morissons	Fresh	0.337111	GHGs
1971	Morissons	Fresh	0.329289	GHGs
1972	Tesco	Fresh Food	0.288173	GHGs
1973	Tesco	Fresh Food	0.322912	GHGs
1974	Morissons	Fresh	0.289994	GHGs
1975	Morissons	Fresh	0.294364	GHGs
1976	Morissons	Fresh	0.34594	GHGs
1977	Morissons	Fresh	0.349226	GHGs
1978	Morissons	Fresh	3.04167	GHGs
1979	Ocado	Fresh	0.376401	GHGs
1980	Ocado	World & Local Specialities	0.376401	GHGs
1981	Tesco	Fresh Food	0.376024	GHGs
1982	Morissons	Free From	3.09572	GHGs
1983	Morissons	Food Cupboard	0.3742	GHGs
1984	Morissons	Free From	0.3742	GHGs
1985	Morissons	Fresh	0.3742	GHGs
1986	Waitrose	Fresh & Chilled	0.3742	GHGs
1987	Waitrose	Health, Free From & Specialist Eating	0.3742	GHGs
1988	Sainsbury	Dairy, eggs & chilled	0.377443	GHGs
1989	Waitrose	Fresh & Chilled	2.8812	GHGs
1990	Ocado	Free From & Organic	0.280307	GHGs
1991	Ocado	Fresh	0.280307	GHGs
1992	Waitrose	Fresh & Chilled	0.379105	GHGs
1993	Waitrose	Health, Free From & Specialist Eating	0.379105	GHGs
1994	Waitrose	Meals for the Week	0.379105	GHGs
1995	Waitrose	Fresh & Chilled	0.378134	GHGs
1996	Waitrose	Fresh & Chilled	0.375791	GHGs
1997	Waitrose	Health, Free From & Specialist Eating	0.375791	GHGs
1998	Waitrose	Meals for the Week	0.375791	GHGs
1999	Tesco	Fresh Food	0.380687	GHGs
[truncated: 318,881+ more rows]

## Sheet: Figure S6
Retailer	Aisle	Tot_env_100g_scaled	Tot_env_100g_scaled_se	colour
Tesco Ireland	Speciality	0.196753	0.0183428	#2777b0
Tesco	Sports & Energy Drinks	0.213287	0.0271827	#eee45f
Tesco	Fizzy Drinks & Cola	0.226234	0.0116108	#eee45f
Ocado	Diet & No Added Sugar	0.254232	0.0196018	#69b6e3
Tesco Ireland	Soft Drinks	0.283389	0.015224	#2777b0
Morissons	Fizzy Drinks	0.283728	0.0196175	#e7a43f
Ocado	Fizzy Drinks	0.294859	0.0162281	#69b6e3
Morissons	Coca Cola Shop	0.29524	0.0355751	#e7a43f
Tesco	Kids & Lunchbox Drinks	0.309788	0.0403794	#eee45f
Waitrose	Soft Drinks	0.316174	0.0302193	#d66839
Sainsbury	Fizzy drinks	0.318971	0.0249894	#32a27b
Morissons	Energy & Sports	0.363776	0.0576622	#e7a43f
Morissons	Mixers & Adult Soft Drinks	0.37558	0.0324064	#e7a43f
Morissons	Squash	0.395415	0.0499828	#e7a43f
Morissons	Still & Sparkling Fruit Drinks	0.410794	0.119972	#e7a43f
Ocado	Kids Drinks	0.416033	0.0503541	#69b6e3
Sainsbury	Squash & cordials	0.42284	0.0332653	#32a27b
Tesco	Premium Drinks & Mixers	0.425796	0.0241286	#eee45f
Sainsbury	Mixers & adult soft drinks	0.432716	0.0292962	#32a27b
Morissons	Schweppes Shop	0.446961	0.271326	#e7a43f
Tesco	Squash & Cordial	0.459525	0.0334539	#eee45f
Tesco Ireland	Frozen Chips, Potatoes & Onion Rings	0.527283	0.0203408	#2777b0
Ocado	Mixers	0.536131	0.0312356	#69b6e3
Tesco	Frozen Chips, Onion Rings, Potatoes & Rice	0.564356	0.0225033	#eee45f
Morissons	Ambient Juice	0.571849	0.0517473	#e7a43f
Ocado	Squash	0.577089	0.0499093	#69b6e3
Ocado	Still & Sparkling	0.597759	0.0592456	#69b6e3
Sainsbury	Sports, energy & wellbeing	0.603845	0.0548769	#32a27b
Waitrose	Squash & Cordials	0.622364	0.0494396	#d66839
Morissons	Chips & Potatoes	0.641477	0.0416332	#e7a43f
Waitrose	Bakery	0.653526	0.0717862	#d66839
Morissons	McCain Shop	0.656363	0.0747614	#e7a43f
Tesco	Juices & Smoothies	0.703425	0.02988	#eee45f
Ocado	Chips, Potatoes & Rice	0.711568	0.0450948	#69b6e3
Tesco Ireland	Crumpets & Pancakes	0.733568	0.164403	#2777b0
Sainsbury	Chips, potatoes & rice	0.736697	0.0768414	#32a27b
Tesco	Chilled Fruit Juice & Smoothies	0.739163	0.0280082	#eee45f
Morissons	Chilled Juice	0.746899	0.0356236	#e7a43f
Tesco Ireland	Smoothies, Juice & Yoghurt Drinks	0.747342	0.0357171	#2777b0
Morissons	Chilled Juice & Smoothies	0.750936	0.0361183	#e7a43f
Ocado	Juices	0.752193	0.0290184	#69b6e3
Tesco Ireland	Pickles, Chutneys & Olives	0.791846	0.0560596	#2777b0
Ocado	Smoothies	0.806124	0.0422587	#69b6e3
Sainsbury	Chilled fruit juice & smoothies	0.815483	0.0327816	#32a27b
Morissons	Table Sauces, Condiments & Dressings	0.823478	0.0217055	#e7a43f
Sainsbury	Fruit juice & drinks	0.834148	0.0449458	#32a27b
Tesco	Wraps, Pittas, Naan & Thins	0.850418	0.0798479	#eee45f
Morissons	Warburtons Shop	0.853383	0.0252607	#e7a43f
Waitrose	Wraps, Pitta & Naan Bread	0.859325	0.0512907	#d66839
Sainsbury	Table sauces, dressings & condiments	0.86364	0.0331264	#32a27b
Ocado	Energy & Health Drinks	0.870464	0.0666215	#69b6e3
Tesco	Table Sauces, Marinades & Dressings	0.87217	0.0236224	#eee45f
Waitrose	Juices	0.873945	0.0422223	#d66839
Morissons	Wraps, Bagels, Pittas & Thins	0.884816	0.0315041	#e7a43f
Waitrose	Fresh Soups	0.897477	0.109127	#d66839
Ocado	Doughnuts, Iced Buns & Cream Cakes	0.904619	NA	#69b6e3
Sainsbury	Bread	0.91284	0.0245309	#32a27b
Tesco Ireland	Bread	0.91511	0.0175414	#2777b0
Sainsbury	Wraps, thins & pittas	0.918934	0.0483506	#32a27b
Waitrose	Bread	0.923107	0.0242218	#d66839
Tesco	Bread & Rolls	0.926913	0.0170266	#eee45f
Waitrose	Baguettes, Ciabatta & Continental Breads	0.950468	0.0977318	#d66839
Waitrose	Condiments, Dressings & Marinades	0.957322	0.0354165	#d66839
Ocado	Bread	0.966696	0.0251246	#69b6e3
Tesco	Olives, Antipasti, Pickles & Chutneys	0.976556	0.0609258	#eee45f
Morissons	Bread	0.9776	0.0202287	#e7a43f
Ocado	Cordials	0.977992	0.0606474	#69b6e3
Morissons	Fruited Bread, Scones & Hot Cross Buns	0.978611	0.0398048	#e7a43f
Ocado	Rolls, Bagels & Thins	0.99606	0.0442007	#69b6e3
Ocado	Garlic Bread	1.0034	0.114194	#69b6e3
Tesco	Teacakes, Fruit Loaves & Scones	1.01055	0.0510581	#eee45f
Waitrose	Rolls, Bagels & Thins	1.01897	0.0371761	#d66839
Sainsbury	Scones, fruited & buns	1.03099	0.109794	#32a27b
Morissons	Rolls & Part-Baked	1.04572	0.0783945	#e7a43f
Sainsbury	Rolls & bagels	1.04772	0.0310844	#32a27b
Morissons	Cooking Sauces & Kits	1.06175	0.0394564	#e7a43f
Ocado	Wraps, Pitta & Naan Bread	1.07672	0.0444	#69b6e3
Ocado	Crumpets, Muffins & Pancakes	1.08189	0.0465863	#69b6e3
Ocado	Indian	1.08435	0.0522294	#69b6e3
Morissons	Pickled Foods	1.09605	0.113084	#e7a43f
Morissons	Soups & Sauces	1.10062	0.20808	#e7a43f
Ocado	Condiments & Dressings	1.10095	0.0293386	#69b6e3
Tesco Ireland	In Store Bakery	1.11694	0.0619709	#2777b0
Morissons	Vegetarian	1.12477	0.0506542	#e7a43f
Morissons	Organic Fruit & Veg	1.13227	0.291247	#e7a43f
Ocado	Chilled Juice & Drinks	1.14653	0.0572395	#69b6e3
Waitrose	Chilled Juice, Smoothies & Drinks	1.14682	0.0522564	#d66839
Morissons	Free From Bakery	1.14876	0.131959	#e7a43f
Tesco Ireland	Condiments & Table Sauces	1.14909	0.0943757	#2777b0
Ocado	Mexican	1.17573	0.0891121	#69b6e3
Ocado	Frozen Bread & Pastries	1.18982	0.0979587	#69b6e3
Morissons	Sauces & Yorkshire Puddings	1.19507	0.178622	#e7a43f
Tesco	Crumpets, Muffins & Pancakes	1.19978	0.130591	#eee45f
Tesco	Cooking Sauces & Meal Kits	1.20128	0.0420552	#eee45f
Ocado	Cooking Sauces & Kits	1.20228	0.0265334	#69b6e3
Ocado	Ciabattas & Baguettes	1.20758	0.143648	#69b6e3
Sainsbury	Prepared fruit, veg & salad	1.22782	0.0719915	#32a27b
Waitrose	Mexican Food	1.23483	0.0656213	#d66839
Waitrose	Jarred Goods, Pickles & Olives	1.2466	0.0840395	#d66839
Tesco	From our Bakery	1.24791	0.10119	#eee45f
Sainsbury	Croissants & breakfast bakery	1.24993	0.0419707	#32a27b
Tesco	Fresh Vegetables	1.25926	0.070761	#eee45f
Tesco	Desserts	1.27196	0.0476759	#eee45f
Tesco	Fresh Salad & Dips	1.28	0.0481509	#eee45f
Ocado	Part Baked Bread & Rolls	1.28315	0.138022	#69b6e3
Tesco Ireland	Croissants & pastries	1.28617	0.0706296	#2777b0
Waitrose	Cooking Sauces & Meal Kits	1.29033	0.0423224	#d66839
Tesco	Milkshake	1.32053	0.0817618	#eee45f
Waitrose	Fruit & Vegetables	1.33927	0.14107	#d66839
Morissons	Cookies & Biscuits	1.33985	0.0752093	#e7a43f
Tesco Ireland	Specialist Bakery	1.34892	0.0546018	#2777b0
Ocado	Vegetarian Foods	1.35052	0.0449379	#69b6e3
Tesco Ireland	Fresh Vegetables	1.3698	0.169812	#2777b0
Sainsbury	Cooking sauces & meal kits	1.37103	0.0398575	#32a27b
Tesco	Dairy Alternatives	1.37414	0.209378	#eee45f
Tesco Ireland	Cooking Sauces & Meal Kits	1.37516	0.0461452	#2777b0
Sainsbury	Fresh fruit	1.37617	0.146424	#32a27b
Waitrose	Crumpets, Muffins & Pancakes	1.37625	0.0816443	#d66839
Sainsbury	Vegetarian & vegan	1.37772	0.0536048	#32a27b
Waitrose	Yogurts	1.39068	0.0358166	#d66839
Tesco Ireland	Dairy Alternatives & Cholesterol Reducing	1.40587	0.485851	#2777b0
Waitrose	Vegetarian Food	1.40856	0.0633685	#d66839
Ocado	Croissants & Brioche	1.41315	0.156361	#69b6e3
Morissons	Milk & Dairy Drinks	1.41391	0.082526	#e7a43f
Sainsbury	From our in store bakery	1.41877	0.0772607	#32a27b
Morissons	Yorkshire Puddings & Stuffing	1.41983	0.139657	#e7a43f
Tesco Ireland	Sugar & Sweeteners	1.42235	0.054024	#2777b0
Morissons	Yoghurts	1.4224	0.0278075	#e7a43f
Waitrose	Bakery Counter	1.42541	0.167678	#d66839
Morissons	Rice Pudding & Desserts	1.42552	0.0638752	#e7a43f
Waitrose	Vegetarian	1.4324	0.0651523	#d66839
Tesco	Frozen Vegetables & Herbs	1.44192	0.0803815	#eee45f
Cook	Vegan-Friendly	1.44371	0.0622903	#ce82ab
Morissons	Vegetarian	1.45255	0.0673155	#e7a43f
Morissons	Alpro Shop	1.45602	0.37506	#e7a43f
Waitrose	Free From Bakery	1.46265	0.161535	#d66839
Tesco	Fresh Meat Alternatives	1.46444	0.0940915	#eee45f
Ocado	Salad & Herbs	1.47735	0.0597144	#69b6e3
Ocado	Fruit, Vegetables & Herbs	1.47985	0.072107	#69b6e3
Waitrose	Fresh Salad & Herbs	1.48768	0.07081	#d66839
Cook	Ice Cream & Ice Lollies	1.49288	0.0521391	#ce82ab
Waitrose	Fresh Vegetables	1.49469	0.145363	#d66839
Ocado	Yoghurts	1.49649	0.045404	#69b6e3
Morissons	Vegetables, Rice & Pasta	1.49861	0.102122	#e7a43f
Sainsbury	Doughnuts, cookies & muffins	1.49898	0.0784968	#32a27b
Sainsbury	Fresh salad	1.51255	0.0803346	#32a27b
Morissons	Vegetables	1.51881	0.177773	#e7a43f
Sainsbury	Fruit & desserts	1.5219	0.0660396	#32a27b
Morissons	Fruit & Pastry	1.5353	0.136085	#e7a43f
Morissons	Wonky	1.53791	0.203616	#e7a43f
Waitrose	Frozen	1.53796	0.153536	#d66839
Ocado	Ice Cream	1.54252	0.0904815	#69b6e3
Ocado	Vegetables	1.54401	0.0993829	#69b6e3
Tesco	Yoghurts	1.54581	0.0373317	#eee45f
Morissons	Desserts	1.5509	0.0835277	#e7a43f
Tesco Ireland	Yoghurt	1.55145	0.0632831	#2777b0
Tesco	Sugar & Sweeteners	1.56557	0.131364	#eee45f
Morissons	Morrisons Cakeshop	1.57088	0.0625183	#e7a43f
Morissons	Desserts	1.58172	0.0441856	#e7a43f
Cook	Individual Puddings	1.5828	0.114952	#ce82ab
Tesco	Bakery Free From	1.59216	0.0687571	#eee45f
Tesco Ireland	Frozen Ice Cream & Desserts	1.59254	0.0514506	#2777b0
Sainsbury	Vegetarian, vegan & dairy free	1.59299	0.124729	#32a27b
Tesco Ireland	Frozen Fruit & Ice Cubes	1.59544	0.0685133	#2777b0
Ocado	Vegetarian	1.60389	0.0653712	#69b6e3
Tesco Ireland	Salads & Dips	1.60562	0.0864099	#2777b0
Sainsbury	Freefrom bread & cakes	1.60766	0.120571	#32a27b
Morissons	Milk, Eggs & Butter	1.60915	0.111276	#e7a43f
Waitrose	Desserts	1.61076	0.0445892	#d66839
Morissons	Birthday & Celebration Cakes	1.61087	0.0796034	#e7a43f
Tesco Ireland	Frozen Vegetables	1.61211	0.093007	#2777b0
Morissons	Salad & Herbs	1.61303	0.177645	#e7a43f
Waitrose	Milk, Butter & Eggs	1.65089	0.123738	#d66839
Ocado	Chinese	1.65281	0.195544	#69b6e3
Tesco	Frozen Meat Alternatives	1.65629	0.0769322	#eee45f
Tesco	Frozen Desserts, Ice Cream & Ice Lollies	1.65843	0.0431757	#eee45f
Sainsbury	Fresh vegetables	1.66157	0.149578	#32a27b
Tesco	Frozen Breakfast, Fruit & Pastry	1.67012	0.111441	#eee45f
Ocado	Pastry & Bread	1.67013	0.30789	#69b6e3
Waitrose	Fresh Pizza & Garlic Bread	1.67671	0.249581	#d66839
Sainsbury	Ice cream & ice	1.68155	0.0450208	#32a27b
Ocado	American	1.68549	0.142952	#69b6e3
Sainsbury	Fruit, vegetables & herbs	1.6905	0.0878021	#32a27b
Morissons	Ice Cream	1.69144	0.046339	#e7a43f
Tesco	Milk, Butter & Eggs	1.69485	0.144989	#eee45f
Waitrose	Cakes, Tarts & Treats	1.70994	0.079736	#d66839
Sainsbury	Frozen fruit & vegetables	1.71749	0.093204	#32a27b
Tesco Ireland	Doughnuts, Muffins & Cookies	1.7187	0.279015	#2777b0
Tesco Ireland	Cakes & Pies	1.7303	0.0632006	#2777b0
Ocado	Vegetarian & Vegan	1.7377	0.0657784	#69b6e3
Morissons	Dairy Free	1.73876	0.112492	#e7a43f
Tesco	Chilled Desserts	1.74882	0.0500781	#eee45f
Morissons	Breakfast	1.75384	0.216116	#e7a43f
Tesco	Cereals	1.75655	0.0447594	#eee45f
Morissons	Cakes, Pies & Tarts	1.75903	0.0478097	#e7a43f
Ocado	Australian & New Zealand	1.76886	0.3497	#69b6e3
Ocado	Desserts	1.77667	0.299228	#69b6e3
Tesco	Fresh Soup, Sandwiches & Salad Pots	1.77755	0.090735	#eee45f
Cook	Large Puddings	1.79036	0.0628126	#ce82ab
Waitrose	Vegan	1.80277	0.0974417	#d66839
Sainsbury	Fresh herbs & ingredients	1.81051	0.155832	#32a27b
Ocado	Milk, Butter & Eggs	1.81201	0.0721281	#69b6e3
Sainsbury	Discover	1.81732	0.159117	#32a27b
Cook	Salads	1.8192	0.108204	#ce82ab
Tesco	Cakes, Cake Bars, Slices & Pies	1.82602	0.036965	#eee45f
Cook	Vegetarian	1.83268	0.0810476	#ce82ab
Cook	Vegan-Friendly	1.83566	0.0813508	#ce82ab
Ocado	Cakes & Treats	1.84486	0.144487	#69b6e3
Tesco	Sweets, Mints & Chewing Gum	1.84501	0.0565205	#eee45f
Tesco Ireland	Flans & Pastry	1.84582	0.206649	#2777b0
Tesco Ireland	Chilled Desserts	1.84784	0.128776	#2777b0
Ocado	Desserts	1.85768	0.0843926	#69b6e3
Waitrose	Croissants, Brioche & Pastries	1.85981	0.391777	#d66839
Sainsbury	Desserts & pastry	1.87066	0.314789	#32a27b
Sainsbury	Desserts	1.87808	0.0947159	#32a27b
Waitrose	Desserts	1.87824	0.0550863	#d66839
Cook	Cakes And Traybakes	1.88705	0.664499	#ce82ab
Tesco	Fresh Pizza, Pasta & Garlic Bread	1.88749	0.150067	#eee45f
Ocado	Japanese	1.88842	0.169857	#69b6e3
Morissons	Lactose Free	1.89365	0.12952	#e7a43f
Morissons	Wheat Free	1.89519	0.113487	#e7a43f
Tesco Ireland	Biscuits	1.89564	0.0416375	#2777b0
Ocado	Desserts & Toppings	1.89591	0.199878	#69b6e3
Cook	Vegetarian	1.90059	0.0796654	#ce82ab
Waitrose	Baby & Beauty	1.90096	0.19834	#d66839
Waitrose	Cakes & Tarts	1.90188	0.0840638	#d66839
Waitrose	Desserts	1.91325	0.188868	#d66839
Tesco	Croissants, Brioche & Pastries	1.91484	0.241142	#eee45f
Tesco Ireland	Milk Butter & Eggs	1.91839	0.272488	#2777b0
Morissons	Sugar & Sweeteners	1.92056	0.289326	#e7a43f
Waitrose	Bakery	1.92078	0.210485	#d66839
Sainsbury	Milk & milk drinks	1.9376	0.134196	#32a27b
Ocado	Pizza & Garlic Bread	1.95142	0.112369	#69b6e3
Sainsbury	Cakes & tarts	1.96052	0.0697569	#32a27b
Ocado	In Season - October	1.96473	0.256678	#69b6e3
Sainsbury	Pizza, pasta & garlic bread	1.96502	0.214764	#32a27b
Cook	Sides	1.96686	0.155	#ce82ab
Tesco Ireland	Organic & Free From	1.96843	0.0810353	#2777b0
Ocado	Breakfast Cereals	1.98549	0.0676921	#69b6e3
Sainsbury	Party	1.99714	0.176337	#32a27b
Waitrose	Teatime, Cookies & Treats	2.00451	0.178953	#d66839
Morissons	Arla Shop	2.01531	0.276147	#e7a43f
Ocado	Tins & Cans	2.02305	0.0990737	#69b6e3
Waitrose	In Season Fruit & Vegetables	2.02928	0.363864	#d66839
Tesco	Biscuits & Cereal Bars	2.05959	0.0497321	#eee45f
Sainsbury	Sandwiches & food to go	2.06236	0.237296	#32a27b
Tesco Ireland	Tins & Packets	2.06265	0.0784617	#2777b0
Cook	Sides	2.06649	0.139039	#ce82ab
Waitrose	Indian Food	2.0692	0.120452	#d66839
Tesco	World Foods	2.07672	0.0946277	#eee45f
Cook	Gluten Free Puddings	2.10258	0.162125	#ce82ab
Ocado	Thai	2.10744	0.154713	#69b6e3
Morissons	Pizza & Pasta	2.14146	0.298938	#e7a43f
Ocado	Decorations	2.14152	0.16439	#69b6e3
Sainsbury	Pizza & garlic bread	2.14294	0.145862	#32a27b
Tesco	Crackers & Crispbreads	2.14477	0.103065	#eee45f
Tesco	Frozen Yorkshire Puddings & Stuffing	2.14779	0.793254	#eee45f
Cook	Puddings	2.15547	0.114544	#ce82ab
Ocado	Fruit Loaves, Tea Cakes & Scones	2.2161	0.747124	#69b6e3
Ocado	Soups, Sauces & Accompaniments	2.21712	0.227015	#69b6e3
Cook	Vegetarian Puddings	2.2254	0.127443	#ce82ab
Ocado	Crackers & Savoury Snacks	2.22641	0.0821015	#69b6e3
Waitrose	Fresh Pasta & Sauces	2.23073	0.164827	#d66839
Morissons	Pizza & Garlic Bread	2.23587	0.135705	#e7a43f
Morissons	Breakfast Cereals	2.24072	0.115797	#e7a43f
Sainsbury	Naans & meal sides	2.24124	1.25741	#32a27b
Morissons	Cooking Ingredients	2.24146	0.119141	#e7a43f
Cook	Puddings	2.26948	0.131289	#ce82ab
Waitrose	Breakfast Cereal	2.27972	0.0925845	#d66839
Ocado	Biscuits	2.28031	0.0927011	#69b6e3
Ocado	Instant Lunch & Light Meals	2.2833	0.0700549	#69b6e3
Cook	Vegetarian	2.29582	0.107743	#ce82ab
Morissons	Gluten Free	2.29645	0.120922	#e7a43f
Ocado	Free From	2.31482	0.0502423	#69b6e3
Tesco	Crisps, Snacks & Popcorn	2.31532	0.241088	#eee45f
Morissons	In Season	2.31844	0.637959	#e7a43f
Morissons	Biscuits & Crackers	2.32058	0.0935315	#e7a43f
Tesco	Frozen Pizza & Garlic Bread	2.33723	0.141099	#eee45f
Tesco Ireland	Chilled Food	2.34077	0.667119	#2777b0
Tesco	Cooking Ingredients	2.34961	0.109449	#eee45f
Ocado	Brand Shops	2.37116	0.0960949	#69b6e3
Morissons	Free From	2.37745	0.375106	#e7a43f
Sainsbury	Meal ideas	2.38287	0.185137	#32a27b
Waitrose	Fresh Fruit	2.42193	0.26188	#d66839
Waitrose	Free From	2.43707	0.161362	#d66839
Tesco Ireland	Frozen Ready Meals, Pizza & Yorkshires	2.44803	0.131408	#2777b0
Tesco	Free From Range	2.45364	0.145372	#eee45f
Ocado	Cooking Ingredients	2.46155	0.0759627	#69b6e3
Morissons	Dips, Salads & Fillers	2.47286	0.416933	#e7a43f
Waitrose	Mince Pies, Desserts, Pudding & Cake	2.48298	0.143602	#d66839
Sainsbury	Rice, pasta & noodles	2.48748	0.0734236	#32a27b
Sainsbury	Cereals	2.50415	0.107871	#32a27b
Ocado	Yorkshire Puddings & Dumplings	2.51218	0.386668	#69b6e3
Tesco	Frozen Ready Meals	2.51853	0.158701	#eee45f
Sainsbury	Stock up the cupboards	2.52406	0.210152	#32a27b
Tesco	Dried Pasta, Rice, Noodles & Cous Cous	2.53616	0.0729096	#eee45f
Sainsbury	Canned, tinned & packaged foods	2.53733	0.14124	#32a27b
Ocado	Jam, Honey & Spreads	2.5374	0.144345	#69b6e3
Cook	Dinner Party Menus	2.5425	0.174669	#ce82ab
Ocado	Pizza & Garlic Bread	2.5574	0.2928	#69b6e3
Ocado	Rice, Pasta & Pulses	2.57075	0.0491498	#69b6e3
Morissons	Fruit	2.57324	0.33866	#e7a43f
Tesco Ireland	Cooking Ingredients	2.57485	0.131882	#2777b0
Waitrose	Tins, Cans & Packets	2.5797	0.139868	#d66839
Sainsbury	Freefrom	2.5805	0.243555	#32a27b
Morissons	World Foods	2.60815	0.125964	#e7a43f
Waitrose	Biscuits & Crackers	2.62198	0.104245	#d66839
Tesco	Tins, Cans & Packets	2.63549	0.108856	#eee45f
Morissons	Breaded Chicken, Turkey & Pork	2.64087	0.0861845	#e7a43f
Waitrose	Pasta & Sauce	2.64883	0.585663	#d66839
Cook	New Parents Meal Bundles	2.65058	NA	#ce82ab
Tesco	Frozen Free From	2.65132	0.30456	#eee45f
Ocado	Fruit	2.65198	0.218168	#69b6e3
Ocado	Feel-Good Foods	2.66144	0.22569	#69b6e3
Tesco	Frozen World Foods & Halal	2.66284	0.439205	#eee45f
Cook	Pots for One	2.67276	0.14594	#ce82ab
Morissons	Easy Meal Times	2.70011	0.194365	#e7a43f
Sainsbury	Biscuits & crackers	2.70878	0.110019	#32a27b
Tesco	Doughnuts, Cookies & Muffins	2.74367	0.459985	#eee45f
Tesco Ireland	Crisps, Chocolates & Sweets	2.74471	0.0498342	#2777b0
Cook	Medium Puddings	2.74575	0.239585	#ce82ab
Sainsbury	Cooking ingredients & oils	2.75049	0.154225	#32a27b
Ocado	Pasta & Sauce	2.75463	0.337814	#69b6e3
Waitrose	Lunch	2.75874	0.326617	#d66839
Tesco Ireland	Foods of the World	2.77524	0.303595	#2777b0
Tesco	Easy Entertaining	2.78136	0.294673	#eee45f
Tesco	Frozen Party Food & Sausage Rolls	2.7821	0.344063	#eee45f
Tesco Ireland	Fresh Meals, Pizza, Pasta & Garlic Bread	2.82053	0.16535	#2777b0
Ocado	Italian	2.82513	0.108009	#69b6e3
Ocado	Party	2.83584	0.13795	#69b6e3
Cook	Chicken	2.86543	0.107283	#ce82ab
Sainsbury	Freefrom	2.88041	0.148212	#32a27b
Morissons	Ready Meals & Snacks	2.89744	0.20018	#e7a43f
Ocado	Ready Meals	2.90455	0.149861	#69b6e3
Tesco Ireland	Dried Pasta, Rice, Noodles & Cous Cous	2.91281	0.093242	#2777b0
Morissons	Rice, Pasta, Noodles & Pulses	2.93597	0.0798115	#e7a43f
Morissons	Chocolate & Sweets	2.93949	0.0585266	#e7a43f
Sainsbury	Discover	2.97409	0.21576	#32a27b
Waitrose	Food To Go	2.97706	0.276116	#d66839
Sainsbury	Ready meals, pies & party food	3.00815	0.271452	#32a27b
Waitrose	Breakfast	3.00974	0.11132	#d66839
Morissons	Tins, Cans & Packets	3.04734	0.158347	#e7a43f
Waitrose	Cards, Gifts & Wrap	3.04874	0.175484	#d66839
Tesco	Hot Chocolate & Malted Drinks	3.05625	0.247473	#eee45f
Waitrose	Chinese & Asian Food	3.05951	0.433667	#d66839
Tesco Ireland	Frozen Free From	3.07849	0.33615	#2777b0
Sainsbury	World Foods	3.09011	0.231518	#32a27b
Waitrose	Food Cupboard	3.09366	0.27501	#d66839
Waitrose	Sugar & Home Baking	3.10656	0.281617	#d66839
Waitrose	Rice, Pasta & Pulses	3.1121	0.102927	#d66839
Sainsbury	Crisps, nuts & snacking fruit	3.11701	0.203273	#32a27b
Cook	Easy Lunches	3.12605	0.174924	#ce82ab
Ocado	Gift Shop	3.15218	0.204356	#69b6e3
Sainsbury	Confectionery	3.15585	0.068848	#32a27b
Ocado	French	3.17186	0.251012	#69b6e3
Cook	CanapÃ©s	3.19236	0.287197	#ce82ab
Cook	Love Eating Well	3.21388	0.158522	#ce82ab
Cook	Indian	3.23752	0.261777	#ce82ab
Waitrose	Healthy Options	3.25256	0.147304	#d66839
Ocado	Ready Meals & Party Food	3.25555	0.264503	#69b6e3
Morissons	Ready Meals	3.30834	0.205208	#e7a43f
Waitrose	Biscuits & Chocolate	3.31106	0.405895	#d66839
Ocado	Organic	3.32153	0.120333	#69b6e3
Ocado	Brand Shops	3.32727	0.35403	#69b6e3
Waitrose	Dried Herbs, Oils & Vinegar	3.3439	0.206135	#d66839
Ocado	Crisps, Snacks & Nuts	3.34543	0.120615	#69b6e3
Cook	Kids	3.35945	0.562439	#ce82ab
Sainsbury	World foods, kosher & halal	3.38327	0.623238	#32a27b
Tesco	Frozen Pies	3.38989	0.628815	#eee45f
Cook	Curry Nights	3.39421	0.356569	#ce82ab
Ocado	Northern Ireland	3.41543	0.525809	#69b6e3
Tesco	Ready Meals	3.41716	0.176931	#eee45f
Morissons	Pies & Pastries	3.42233	0.650832	#e7a43f
Morissons	Morrison's Bakes It	3.42714	0.294574	#e7a43f
Ocado	Snacks Under 100 Calories	3.44979	0.393026	#69b6e3
Cook	Gluten Free	3.45495	0.172692	#ce82ab
Cook	Lamb	3.46806	0.134806	#ce82ab
Cook	CanapÃ©s & Sausage Rolls	3.48315	0.316143	#ce82ab
Ocado	Brand Shops	3.49169	0.272335	#69b6e3
Tesco	Chocolate	3.50417	0.0530438	#eee45f
Cook	Meals for 1	3.51143	0.126925	#ce82ab
Cook	Gluten Free	3.51707	0.118201	#ce82ab
Waitrose	Italian Food	3.52611	0.265728	#d66839
Morissons	Birds Eye Shop	3.5291	0.46845	#e7a43f
Morissons	Lunchbox Shop	3.53005	0.22862	#e7a43f
Waitrose	Crisps, Snacks & Nuts	3.53268	0.216636	#d66839
Morissons	Chicken	3.5408	0.0852668	#e7a43f
Waitrose	Easy To Cook Meals	3.59353	0.613877	#d66839
Ocado	Brand Shops	3.59404	0.243237	#69b6e3
Ocado	Sugar & Home Baking	3.60573	0.17654	#69b6e3
Cook	Fish & Seafood	3.62587	0.151378	#ce82ab
Waitrose	Ready Meals	3.63271	0.194765	#d66839
Cook	Dairy Free	3.66659	0.179056	#ce82ab
Sainsbury	Chicken	3.67534	0.0794562	#32a27b
Tesco Ireland	Baking, Desserts & Spreads	3.68698	0.245187	#2777b0
Waitrose	Fresh Chicken & Poultry	3.69396	0.0760172	#d66839
Ocado	Scandinavian	3.70759	0.627753	#69b6e3
Morissons	Nescafe Dolce Gusto Shop	3.7339	1.40936	#e7a43f
Waitrose	Chocolate & Sweets	3.75206	0.0824657	#d66839
Cook	Pies	3.75487	0.332909	#ce82ab
Cook	Weeknight Suppers	3.77842	0.189473	#ce82ab
Cook	Thai	3.78505	0.312	#ce82ab
Waitrose	Food Cupboard	3.78545	0.908019	#d66839
Cook	Party Food	3.78562	0.221434	#ce82ab
Waitrose	Party Food	3.81071	0.282383	#d66839
Cook	Starters	3.86387	0.31806	#ce82ab
Sainsbury	Sugar & home baking	3.87587	0.263168	#32a27b
Waitrose	Roasts	3.88988	0.521092	#d66839
Waitrose	Jam, Honey & Spreads	3.8922	0.377487	#d66839
Cook	Gluten Free	3.89288	0.155721	#ce82ab
Morissons	Crisps, Snacks & Nuts	3.91308	0.302576	#e7a43f
Sainsbury	Ready meals	3.92918	0.247918	#32a27b
Waitrose	Cheese	3.93893	0.624191	#d66839
Cook	Meals for One - 4 for Â£14	3.94977	0.280942	#ce82ab
Ocado	Brand Shops	3.95971	0.372444	#69b6e3
Ocado	Chocolate & Sweets	3.97928	0.0911797	#69b6e3
Tesco Ireland	Savoury Pastry	3.98528	0.488461	#2777b0
Sainsbury	Dairy & eggs	4.00105	0.143954	#32a27b
Tesco Ireland	Hot chocolate & malted drinks	4.00828	0.406512	#2777b0
Cook	Starters	4.03881	0.271571	#ce82ab
Cook	Duck & Game	4.04907	0.492415	#ce82ab
Tesco Ireland	Fresh Poultry	4.06545	0.31239	#2777b0
Ocado	Welsh	4.06827	0.585209	#69b6e3
Tesco	Jams, Sweet & Savoury Spreads	4.07397	0.369485	#eee45f
Morissons	Jams, Honey & Spreads	4.08326	0.397518	#e7a43f
Sainsbury	Jams, honey & spreads	4.08359	0.388895	#32a27b
Tesco Ireland	Fresh Fruit	4.2206	0.480127	#2777b0
Cook	Lasagne	4.37333	0.397287	#ce82ab
Morissons	Health & Wellbeing	4.39455	0.434015	#e7a43f
Cook	Meals for 2	4.40189	0.180032	#ce82ab
Cook	Meals for 4	4.68351	0.201763	#ce82ab
Waitrose	Pies, Quiches & Savoury Snacks	4.74711	0.409743	#d66839
Cook	Award Winners	4.75958	0.266088	#ce82ab
Cook	Dairy Free	4.78963	0.288471	#ce82ab
Tesco	Pies, Quiches & Party Food	4.82369	0.329758	#eee45f
Waitrose	Chocolate, Sweets & Nuts	4.85477	0.342621	#d66839
Sainsbury	Shop by range	4.85813	0.353066	#32a27b
Tesco	Fresh Fruit	4.90292	0.431971	#eee45f
Tesco	Home Baking	4.90402	0.394866	#eee45f
Waitrose	Fresh & Chilled	5.01848	0.747137	#d66839
Waitrose	Stir Fry	5.03918	1.03083	#d66839
Cook	Mains	5.05438	0.232767	#ce82ab
Sainsbury	Savoury snacks	5.23204	0.610579	#32a27b
Morissons	Tea & Hot Drinks	5.27467	0.174082	#e7a43f
Ocado	Spanish	5.29152	0.435975	#69b6e3
Cook	Pork	5.33366	0.226092	#ce82ab
Ocado	Pies, Quiche & Sausage Rolls	5.34325	0.433597	#69b6e3
Morissons	Fish & Seafood	5.36682	0.187547	#e7a43f
Cook	Mains	5.41198	0.204455	#ce82ab
Cook	Quiches & Centrepieces	5.42084	0.373952	#ce82ab
Tesco	Tea	5.44443	0.156028	#eee45f
Ocado	Kosher	5.46611	0.590064	#69b6e3
Waitrose	Spanish Food	5.4944	0.738152	#d66839
Tesco Ireland	Frozen Fish & Seafood	5.52871	0.302163	#2777b0
Waitrose	Tea, Coffee & Soft Drinks	5.53389	0.396517	#d66839
Cook	Dairy Free	5.57825	0.484449	#ce82ab
Tesco Ireland	Tea	5.59429	0.159034	#2777b0
Ocado	Halal	5.61378	0.594416	#69b6e3
Ocado	Fish	5.68595	0.320968	#69b6e3
Sainsbury	Cooked meats, olives & dips	5.69185	0.261215	#32a27b
Sainsbury	Tea	5.70482	0.132258	#32a27b
Tesco	Frozen Fish & Seafood	5.80197	0.188304	#eee45f
Tesco	Dried Fruit, Nuts, Nutrient Powders & Seeds	5.82002	0.49294	#eee45f
Waitrose	Tea	5.82949	0.115935	#d66839
Morissons	Tea, Coffee & Hot Drinks	5.86536	0.139658	#e7a43f
Morissons	Pies & Quiches	5.8984	0.472537	#e7a43f
Morissons	Coffee	5.90711	0.20692	#e7a43f
Tesco	Hot Drinks	5.91615	0.123091	#eee45f
Ocado	South African	5.93403	4.02837	#69b6e3
Sainsbury	Tea, coffee & hot drinks	5.95373	0.114683	#32a27b
Sainsbury	Pies, pasties & quiche	5.98621	0.557431	#32a27b
Waitrose	Tea, Coffee & Juices	6.01264	0.984099	#d66839
Ocado	Tea, Coffee & Hot Drinks	6.04741	0.0690042	#69b6e3
Ocado	Tea, Coffee & Hot Drinks	6.06663	0.0691388	#69b6e3
Sainsbury	Fish & seafood	6.09126	0.360097	#32a27b
Ocado	Fish	6.10313	0.235986	#69b6e3
Tesco	World Foods	6.1051	0.42202	#eee45f
Morissons	Market Street Deli	6.15169	1.12032	#e7a43f
Waitrose	French Food	6.19874	1.20817	#d66839
Cook	Meals for 8	6.20997	0.53763	#ce82ab
Tesco	Cooked Meats, Sandwich Fillers & Deli	6.30712	0.371475	#eee45f
Sainsbury	Coffee	6.3649	0.167335	#32a27b
Tesco Ireland	Chilled Fish & Sea Food	6.3916	0.293864	#2777b0
Waitrose	Duchy	6.39646	0.877637	#d66839
Tesco	Coffee	6.3999	0.163271	#eee45f
Tesco	Chilled Fish & Seafood	6.40453	0.226897	#eee45f
Sainsbury	Fish & seafood	6.49228	0.350695	#32a27b
Waitrose	Cooked Meats, Deli & Dips	6.57915	0.464707	#d66839
Morissons	Fish	6.64814	0.306142	#e7a43f
Waitrose	Cheese	6.66214	0.277087	#d66839
Ocado	Easy To Cook	6.70417	0.771136	#69b6e3
Waitrose	Chilled Fish & Seafood	6.77833	0.280981	#d66839
Ocado	Kosher	6.80732	1.03827	#69b6e3
Tesco Ireland	Coffee	6.81697	0.171773	#2777b0
Waitrose	Coffee	6.82091	0.158726	#d66839
Morissons	Sausages & Black Pudding	6.8597	0.455987	#e7a43f
Sainsbury	Meat & poultry	7.02158	0.948797	#32a27b
Ocado	Ham, Deli & Dips	7.11963	0.389514	#69b6e3
Morissons	Chicken & Meat	7.17564	0.882294	#e7a43f
Tesco	Frozen Meat & Poultry	7.18994	0.620015	#eee45f
Tesco Ireland	Frozen Meat & Poultry	7.23077	0.824147	#2777b0
Morissons	Cheese	7.52779	0.325688	#e7a43f
Tesco	Cheese	7.57938	0.277025	#eee45f
Sainsbury	Pork & gammon	8.08718	0.144867	#32a27b
Ocado	Irish	8.28852	1.83502	#69b6e3
Morissons	Bacon & Gammon	8.32435	0.0697519	#e7a43f
Morissons	Pork	8.526	0.262238	#e7a43f
Morissons	Lamb	8.99973	1.0704	#e7a43f
Tesco	Counters	9.13131	0.754576	#eee45f
Tesco Ireland	Sausages, Burgers & BBQ Meat	9.21745	0.825556	#2777b0
Ocado	Cheese	9.29293	0.262893	#69b6e3
Morissons	Cooked Meats	9.34587	0.609482	#e7a43f
Sainsbury	Ham & cooked meats	9.51668	0.512779	#32a27b
Ocado	Meat & Poultry	9.54405	1.46367	#69b6e3
Sainsbury	Lamb	9.60385	1.72776	#32a27b
Tesco Ireland	Deli & Cooked Meat	9.84952	0.437028	#2777b0
Tesco Ireland	Cheese	9.88616	0.369512	#2777b0
Waitrose	Deli	9.98389	1.84637	#d66839
Sainsbury	Bacon & sausages	10.0015	0.769238	#32a27b
Cook	Beef	10.5718	0.374607	#ce82ab
Waitrose	Meat, Poultry & Fish	12.3211	1.60337	#d66839
Tesco	Fresh Meat & Poultry	14.9424	0.938051	#eee45f
Ocado	Meat & Poultry	16.5221	0.619977	#69b6e3
Waitrose	Fresh Meat	17.6142	1.01177	#d66839
Tesco Ireland	Fresh Meat	18.6654	1.45458	#2777b0
Morissons	Butchers Counter	23.1484	3.67762	#e7a43f
Tesco Ireland	Counters	27.7518	8.06883	#2777b0
Sainsbury	Beef	41.2222	1.7877	#32a27b
Morissons	Beef	41.5717	2.59499	#e7a43f

## Sheet: Figure S7
indicator_x	indicator_y	impact_x	impact_y	Number of Observations
Eutrophication Potential	Eutrophication Potential	0	0	153
Eutrophication Potential	Eutrophication Potential	0.01	0.01	153
Eutrophication Potential	Eutrophication Potential	0.02	0.02	153
Eutrophication Potential	Eutrophication Potential	0.03	0.03	153
Eutrophication Potential	Eutrophication Potential	0.04	0.04	153
Eutrophication Potential	Eutrophication Potential	0.05	0.05	153
Eutrophication Potential	Eutrophication Potential	0.06	0.06	153
Eutrophication Potential	Eutrophication Potential	0.07	0.07	153
Eutrophication Potential	Eutrophication Potential	0.08	0.08	153
Eutrophication Potential	Eutrophication Potential	0.09	0.09	153
Eutrophication Potential	Eutrophication Potential	0.1	0.1	153
Eutrophication Potential	Eutrophication Potential	0.11	0.11	153
Eutrophication Potential	Eutrophication Potential	0.12	0.12	153
Eutrophication Potential	Eutrophication Potential	0.13	0.13	153
Eutrophication Potential	Eutrophication Potential	0.14	0.14	153
Eutrophication Potential	Eutrophication Potential	0.15	0.15	153
Eutrophication Potential	Eutrophication Potential	0.16	0.16	153
Eutrophication Potential	Eutrophication Potential	0.17	0.17	153
Eutrophication Potential	Eutrophication Potential	0.18	0.18	153
Eutrophication Potential	Eutrophication Potential	0.19	0.19	153
Eutrophication Potential	Eutrophication Potential	0.2	0.2	153
Eutrophication Potential	Eutrophication Potential	0.21	0.21	153
Eutrophication Potential	Eutrophication Potential	0.22	0.22	153
Eutrophication Potential	Eutrophication Potential	0.23	0.23	153
Eutrophication Potential	Eutrophication Potential	0.24	0.24	153
Eutrophication Potential	Eutrophication Potential	0.25	0.25	153
Eutrophication Potential	Eutrophication Potential	0.26	0.26	153
Eutrophication Potential	Eutrophication Potential	0.27	0.27	153
Eutrophication Potential	Eutrophication Potential	0.28	0.28	153
Eutrophication Potential	Eutrophication Potential	0.29	0.29	153
Eutrophication Potential	Eutrophication Potential	0.3	0.3	153
Eutrophication Potential	Eutrophication Potential	0.31	0.31	153
Eutrophication Potential	Eutrophication Potential	0.32	0.32	153
Eutrophication Potential	Eutrophication Potential	0.33	0.33	153
Eutrophication Potential	Eutrophication Potential	0.34	0.34	153
Eutrophication Potential	Eutrophication Potential	0.35	0.35	153
Eutrophication Potential	Eutrophication Potential	0.36	0.36	153
Eutrophication Potential	Eutrophication Potential	0.37	0.37	153
Eutrophication Potential	Eutrophication Potential	0.38	0.38	153
Eutrophication Potential	Eutrophication Potential	0.39	0.39	153
Eutrophication Potential	Eutrophication Potential	0.4	0.4	153
Eutrophication Potential	Eutrophication Potential	0.41	0.41	153
Eutrophication Potential	Eutrophication Potential	0.42	0.42	153
Eutrophication Potential	Eutrophication Potential	0.43	0.43	153
Eutrophication Potential	Eutrophication Potential	0.44	0.44	153
Eutrophication Potential	Eutrophication Potential	0.45	0.45	153
Eutrophication Potential	Eutrophication Potential	0.46	0.46	153
Eutrophication Potential	Eutrophication Potential	0.47	0.47	153
Eutrophication Potential	Eutrophication Potential	0.48	0.48	153
Eutrophication Potential	Eutrophication Potential	0.49	0.49	153
Eutrophication Potential	Eutrophication Potential	0.5	0.5	153
Eutrophication Potential	Eutrophication Potential	0.51	0.51	153
Eutrophication Potential	Eutrophication Potential	0.52	0.52	153
Eutrophication Potential	Eutrophication Potential	0.53	0.53	153
Eutrophication Potential	Eutrophication Potential	0.54	0.54	153
Eutrophication Potential	Eutrophication Potential	0.55	0.55	153
Eutrophication Potential	Eutrophication Potential	0.56	0.56	153
Eutrophication Potential	Eutrophication Potential	0.57	0.57	153
Eutrophication Potential	Eutrophication Potential	0.58	0.58	153
Eutrophication Potential	Eutrophication Potential	0.59	0.59	153
Eutrophication Potential	Eutrophication Potential	0.6	0.6	153
Eutrophication Potential	Eutrophication Potential	0.61	0.61	153
Eutrophication Potential	Eutrophication Potential	0.62	0.62	153
Eutrophication Potential	Eutrophication Potential	0.63	0.63	153
Eutrophication Potential	Eutrophication Potential	0.64	0.64	153
Eutrophication Potential	Eutrophication Potential	0.65	0.65	153
Eutrophication Potential	Eutrophication Potential	0.66	0.66	153
Eutrophication Potential	Eutrophication Potential	0.67	0.67	153
Eutrophication Potential	Eutrophication Potential	0.68	0.68	153
Eutrophication Potential	Eutrophication Potential	0.69	0.69	153
Eutrophication Potential	Eutrophication Potential	0.7	0.7	153
Eutrophication Potential	Eutrophication Potential	0.71	0.71	153
Eutrophication Potential	Eutrophication Potential	0.72	0.72	153
Eutrophication Potential	Eutrophication Potential	0.73	0.73	153
Eutrophication Potential	Eutrophication Potential	0.74	0.74	153
Eutrophication Potential	Eutrophication Potential	0.75	0.75	153
Eutrophication Potential	Eutrophication Potential	0.76	0.76	153
Eutrophication Potential	Eutrophication Potential	0.77	0.77	153
Eutrophication Potential	Eutrophication Potential	0.78	0.78	153
Eutrophication Potential	Eutrophication Potential	0.79	0.79	153
Eutrophication Potential	Eutrophication Potential	0.8	0.8	153
Eutrophication Potential	Eutrophication Potential	0.81	0.81	153
Eutrophication Potential	Eutrophication Potential	0.82	0.82	153
Eutrophication Potential	Eutrophication Potential	0.83	0.83	153
Eutrophication Potential	Eutrophication Potential	0.84	0.84	153
Eutrophication Potential	Eutrophication Potential	0.85	0.85	153
Eutrophication Potential	Eutrophication Potential	0.86	0.86	153
Eutrophication Potential	Eutrophication Potential	0.87	0.87	153
Eutrophication Potential	Eutrophication Potential	0.88	0.88	153
Eutrophication Potential	Eutrophication Potential	0.89	0.89	153
Eutrophication Potential	Eutrophication Potential	0.9	0.9	153
Eutrophication Potential	Eutrophication Potential	0.91	0.91	153
Eutrophication Potential	Eutrophication Potential	0.92	0.92	153
Eutrophication Potential	Eutrophication Potential	0.93	0.93	153
Eutrophication Potential	Eutrophication Potential	0.94	0.94	153
Eutrophication Potential	Eutrophication Potential	0.95	0.95	153
Eutrophication Potential	Eutrophication Potential	0.96	0.96	153
Eutrophication Potential	Eutrophication Potential	0.97	0.97	153
Eutrophication Potential	Eutrophication Potential	0.98	0.98	153
Eutrophication Potential	Eutrophication Potential	0.99	0.99	153
Eutrophication Potential	Eutrophication Potential	1	1	153
Eutrophication Potential	Greenhouse Gas Emissions	0	0	108
Eutrophication Potential	Greenhouse Gas Emissions	0	0.01	153
Eutrophication Potential	Greenhouse Gas Emissions	0	0.02	2
Eutrophication Potential	Greenhouse Gas Emissions	0.01	0.01	153
Eutrophication Potential	Greenhouse Gas Emissions	0.01	0.02	153
Eutrophication Potential	Greenhouse Gas Emissions	0.01	0.03	67
Eutrophication Potential	Greenhouse Gas Emissions	0.01	0.04	17
Eutrophication Potential	Greenhouse Gas Emissions	0.01	0.05	12
Eutrophication Potential	Greenhouse Gas Emissions	0.01	0.06	7
Eutrophication Potential	Greenhouse Gas Emissions	0.01	0.07	3
Eutrophication Potential	Greenhouse Gas Emissions	0.01	0.08	6
Eutrophication Potential	Greenhouse Gas Emissions	0.01	0.09	10
Eutrophication Potential	Greenhouse Gas Emissions	0.01	0.1	6
Eutrophication Potential	Greenhouse Gas Emissions	0.01	0.11	4
Eutrophication Potential	Greenhouse Gas Emissions	0.01	0.12	2
Eutrophication Potential	Greenhouse Gas Emissions	0.01	0.13	1
Eutrophication Potential	Greenhouse Gas Emissions	0.01	0.14	2
Eutrophication Potential	Greenhouse Gas Emissions	0.01	0.16	4
Eutrophication Potential	Greenhouse Gas Emissions	0.01	0.18	7
Eutrophication Potential	Greenhouse Gas Emissions	0.01	0.23	2
Eutrophication Potential	Greenhouse Gas Emissions	0.01	0.24	1
Eutrophication Potential	Greenhouse Gas Emissions	0.01	0.26	2
Eutrophication Potential	Greenhouse Gas Emissions	0.01	0.27	1
Eutrophication Potential	Greenhouse Gas Emissions	0.02	0.01	87
Eutrophication Potential	Greenhouse Gas Emissions	0.02	0.02	153
Eutrophication Potential	Greenhouse Gas Emissions	0.02	0.03	70
Eutrophication Potential	Greenhouse Gas Emissions	0.02	0.04	98
Eutrophication Potential	Greenhouse Gas Emissions	0.02	0.05	47
Eutrophication Potential	Greenhouse Gas Emissions	0.02	0.06	69
Eutrophication Potential	Greenhouse Gas Emissions	0.02	0.07	2
Eutrophication Potential	Greenhouse Gas Emissions	0.02	0.08	5
Eutrophication Potential	Greenhouse Gas Emissions	0.02	0.09	9
Eutrophication Potential	Greenhouse Gas Emissions	0.02	0.1	6
Eutrophication Potential	Greenhouse Gas Emissions	0.02	0.11	2
Eutrophication Potential	Greenhouse Gas Emissions	0.02	0.12	4
Eutrophication Potential	Greenhouse Gas Emissions	0.02	0.13	2
Eutrophication Potential	Greenhouse Gas Emissions	0.02	0.14	2
Eutrophication Potential	Greenhouse Gas Emissions	0.02	0.15	1
Eutrophication Potential	Greenhouse Gas Emissions	0.02	0.16	6
Eutrophication Potential	Greenhouse Gas Emissions	0.02	0.17	4
Eutrophication Potential	Greenhouse Gas Emissions	0.02	0.18	8
Eutrophication Potential	Greenhouse Gas Emissions	0.02	0.19	6
Eutrophication Potential	Greenhouse Gas Emissions	0.02	0.2	1
Eutrophication Potential	Greenhouse Gas Emissions	0.02	0.24	3
Eutrophication Potential	Greenhouse Gas Emissions	0.02	0.3	1
Eutrophication Potential	Greenhouse Gas Emissions	0.02	0.34	1
Eutrophication Potential	Greenhouse Gas Emissions	0.02	0.35	4
Eutrophication Potential	Greenhouse Gas Emissions	0.02	0.37	2
Eutrophication Potential	Greenhouse Gas Emissions	0.02	0.39	1
Eutrophication Potential	Greenhouse Gas Emissions	0.02	0.4	1
Eutrophication Potential	Greenhouse Gas Emissions	0.02	0.41	2
Eutrophication Potential	Greenhouse Gas Emissions	0.02	0.45	1
Eutrophication Potential	Greenhouse Gas Emissions	0.03	0.01	8
Eutrophication Potential	Greenhouse Gas Emissions	0.03	0.02	21
Eutrophication Potential	Greenhouse Gas Emissions	0.03	0.03	25
Eutrophication Potential	Greenhouse Gas Emissions	0.03	0.04	141
Eutrophication Potential	Greenhouse Gas Emissions	0.03	0.05	23
Eutrophication Potential	Greenhouse Gas Emissions	0.03	0.06	49
Eutrophication Potential	Greenhouse Gas Emissions	0.03	0.07	153
Eutrophication Potential	Greenhouse Gas Emissions	0.03	0.08	2
Eutrophication Potential	Greenhouse Gas Emissions	0.03	0.1	5
Eutrophication Potential	Greenhouse Gas Emissions	0.03	0.11	3
Eutrophication Potential	Greenhouse Gas Emissions	0.03	0.12	1
Eutrophication Potential	Greenhouse Gas Emissions	0.03	0.15	3
Eutrophication Potential	Greenhouse Gas Emissions	0.03	0.17	1
Eutrophication Potential	Greenhouse Gas Emissions	0.03	0.18	3
Eutrophication Potential	Greenhouse Gas Emissions	0.03	0.19	1
Eutrophication Potential	Greenhouse Gas Emissions	0.03	0.2	8
Eutrophication Potential	Greenhouse Gas Emissions	0.03	0.21	2
Eutrophication Potential	Greenhouse Gas Emissions	0.03	0.23	6
Eutrophication Potential	Greenhouse Gas Emissions	0.03	0.24	22
Eutrophication Potential	Greenhouse Gas Emissions	0.03	0.25	43
Eutrophication Potential	Greenhouse Gas Emissions	0.03	0.33	1
Eutrophication Potential	Greenhouse Gas Emissions	0.03	0.45	1
Eutrophication Potential	Greenhouse Gas Emissions	0.03	0.47	4
Eutrophication Potential	Greenhouse Gas Emissions	0.03	0.48	1
Eutrophication Potential	Greenhouse Gas Emissions	0.03	0.64	1
Eutrophication Potential	Greenhouse Gas Emissions	0.04	0.01	18
Eutrophication Potential	Greenhouse Gas Emissions	0.04	0.02	71
Eutrophication Potential	Greenhouse Gas Emissions	0.04	0.03	59
Eutrophication Potential	Greenhouse Gas Emissions	0.04	0.04	44
Eutrophication Potential	Greenhouse Gas Emissions	0.04	0.05	51
Eutrophication Potential	Greenhouse Gas Emissions	0.04	0.06	46
Eutrophication Potential	Greenhouse Gas Emissions	0.04	0.07	12
Eutrophication Potential	Greenhouse Gas Emissions	0.04	0.08	34
Eutrophication Potential	Greenhouse Gas Emissions	0.04	0.09	21
Eutrophication Potential	Greenhouse Gas Emissions	0.04	0.1	10
Eutrophication Potential	Greenhouse Gas Emissions	0.04	0.11	8
Eutrophication Potential	Greenhouse Gas Emissions	0.04	0.12	28
Eutrophication Potential	Greenhouse Gas Emissions	0.04	0.13	35
Eutrophication Potential	Greenhouse Gas Emissions	0.04	0.14	4
Eutrophication Potential	Greenhouse Gas Emissions	0.04	0.15	7
Eutrophication Potential	Greenhouse Gas Emissions	0.04	0.16	3
Eutrophication Potential	Greenhouse Gas Emissions	0.04	0.17	2
Eutrophication Potential	Greenhouse Gas Emissions	0.04	0.18	2
Eutrophication Potential	Greenhouse Gas Emissions	0.04	0.19	8
Eutrophication Potential	Greenhouse Gas Emissions	0.04	0.2	21
Eutrophication Potential	Greenhouse Gas Emissions	0.04	0.21	14
Eutrophication Potential	Greenhouse Gas Emissions	0.04	0.22	35
Eutrophication Potential	Greenhouse Gas Emissions	0.04	0.23	38
Eutrophication Potential	Greenhouse Gas Emissions	0.04	0.24	24
Eutrophication Potential	Greenhouse Gas Emissions	0.04	0.25	7
Eutrophication Potential	Greenhouse Gas Emissions	0.04	0.26	1
Eutrophication Potential	Greenhouse Gas Emissions	0.04	0.28	9
Eutrophication Potential	Greenhouse Gas Emissions	0.04	0.31	2
Eutrophication Potential	Greenhouse Gas Emissions	0.04	0.33	1
Eutrophication Potential	Greenhouse Gas Emissions	0.04	0.34	1
Eutrophication Potential	Greenhouse Gas Emissions	0.04	0.37	2
Eutrophication Potential	Greenhouse Gas Emissions	0.04	0.38	1
Eutrophication Potential	Greenhouse Gas Emissions	0.04	0.39	1
Eutrophication Potential	Greenhouse Gas Emissions	0.04	0.45	1
Eutrophication Potential	Greenhouse Gas Emissions	0.04	0.51	19
Eutrophication Potential	Greenhouse Gas Emissions	0.04	0.53	23
Eutrophication Potential	Greenhouse Gas Emissions	0.04	0.54	1
Eutrophication Potential	Greenhouse Gas Emissions	0.04	0.55	1
Eutrophication Potential	Greenhouse Gas Emissions	0.04	0.63	1
Eutrophication Potential	Greenhouse Gas Emissions	0.04	0.68	2
Eutrophication Potential	Greenhouse Gas Emissions	0.04	0.7	1
Eutrophication Potential	Greenhouse Gas Emissions	0.04	0.71	2
Eutrophication Potential	Greenhouse Gas Emissions	0.04	0.72	1
Eutrophication Potential	Greenhouse Gas Emissions	0.04	0.73	1
Eutrophication Potential	Greenhouse Gas Emissions	0.04	0.75	1
Eutrophication Potential	Greenhouse Gas Emissions	0.05	0.01	9
Eutrophication Potential	Greenhouse Gas Emissions	0.05	0.02	20
Eutrophication Potential	Greenhouse Gas Emissions	0.05	0.03	27
Eutrophication Potential	Greenhouse Gas Emissions	0.05	0.04	38
Eutrophication Potential	Greenhouse Gas Emissions	0.05	0.05	19
Eutrophication Potential	Greenhouse Gas Emissions	0.05	0.06	23
Eutrophication Potential	Greenhouse Gas Emissions	0.05	0.07	153
Eutrophication Potential	Greenhouse Gas Emissions	0.05	0.08	153
Eutrophication Potential	Greenhouse Gas Emissions	0.05	0.09	16
Eutrophication Potential	Greenhouse Gas Emissions	0.05	0.1	15
Eutrophication Potential	Greenhouse Gas Emissions	0.05	0.11	2
Eutrophication Potential	Greenhouse Gas Emissions	0.05	0.12	10
Eutrophication Potential	Greenhouse Gas Emissions	0.05	0.13	9
Eutrophication Potential	Greenhouse Gas Emissions	0.05	0.14	3
Eutrophication Potential	Greenhouse Gas Emissions	0.05	0.15	17
Eutrophication Potential	Greenhouse Gas Emissions	0.05	0.16	4
Eutrophication Potential	Greenhouse Gas Emissions	0.05	0.17	1
Eutrophication Potential	Greenhouse Gas Emissions	0.05	0.18	2
Eutrophication Potential	Greenhouse Gas Emissions	0.05	0.2	1
Eutrophication Potential	Greenhouse Gas Emissions	0.05	0.25	1
Eutrophication Potential	Greenhouse Gas Emissions	0.05	0.35	1
Eutrophication Potential	Greenhouse Gas Emissions	0.05	0.37	2
Eutrophication Potential	Greenhouse Gas Emissions	0.05	0.39	1
Eutrophication Potential	Greenhouse Gas Emissions	0.05	0.4	1
Eutrophication Potential	Greenhouse Gas Emissions	0.05	0.44	1
Eutrophication Potential	Greenhouse Gas Emissions	0.05	0.51	2
Eutrophication Potential	Greenhouse Gas Emissions	0.05	0.55	6
Eutrophication Potential	Greenhouse Gas Emissions	0.05	0.56	2
Eutrophication Potential	Greenhouse Gas Emissions	0.05	0.63	1
Eutrophication Potential	Greenhouse Gas Emissions	0.05	0.69	2
Eutrophication Potential	Greenhouse Gas Emissions	0.05	0.7	12
Eutrophication Potential	Greenhouse Gas Emissions	0.05	0.71	13
Eutrophication Potential	Greenhouse Gas Emissions	0.05	0.72	22
Eutrophication Potential	Greenhouse Gas Emissions	0.05	0.73	11
Eutrophication Potential	Greenhouse Gas Emissions	0.05	0.74	2
Eutrophication Potential	Greenhouse Gas Emissions	0.06	0.01	2
Eutrophication Potential	Greenhouse Gas Emissions	0.06	0.02	66
Eutrophication Potential	Greenhouse Gas Emissions	0.06	0.03	62
Eutrophication Potential	Greenhouse Gas Emissions	0.06	0.04	33
Eutrophication Potential	Greenhouse Gas Emissions	0.06	0.05	73
Eutrophication Potential	Greenhouse Gas Emissions	0.06	0.06	30
Eutrophication Potential	Greenhouse Gas Emissions	0.06	0.07	32
Eutrophication Potential	Greenhouse Gas Emissions	0.06	0.08	95
Eutrophication Potential	Greenhouse Gas Emissions	0.06	0.09	33
Eutrophication Potential	Greenhouse Gas Emissions	0.06	0.1	45
Eutrophication Potential	Greenhouse Gas Emissions	0.06	0.11	46
Eutrophication Potential	Greenhouse Gas Emissions	0.06	0.12	25
Eutrophication Potential	Greenhouse Gas Emissions	0.06	0.13	7
Eutrophication Potential	Greenhouse Gas Emissions	0.06	0.14	10
Eutrophication Potential	Greenhouse Gas Emissions	0.06	0.15	6
Eutrophication Potential	Greenhouse Gas Emissions	0.06	0.16	6
Eutrophication Potential	Greenhouse Gas Emissions	0.06	0.17	6
Eutrophication Potential	Greenhouse Gas Emissions	0.06	0.18	7
Eutrophication Potential	Greenhouse Gas Emissions	0.06	0.19	2
Eutrophication Potential	Greenhouse Gas Emissions	0.06	0.21	2
Eutrophication Potential	Greenhouse Gas Emissions	0.06	0.22	1
Eutrophication Potential	Greenhouse Gas Emissions	0.06	0.23	1
Eutrophication Potential	Greenhouse Gas Emissions	0.06	0.24	3
Eutrophication Potential	Greenhouse Gas Emissions	0.06	0.25	1
Eutrophication Potential	Greenhouse Gas Emissions	0.06	0.28	2
Eutrophication Potential	Greenhouse Gas Emissions	0.06	0.3	1
Eutrophication Potential	Greenhouse Gas Emissions	0.06	0.31	2
Eutrophication Potential	Greenhouse Gas Emissions	0.06	0.33	6
Eutrophication Potential	Greenhouse Gas Emissions	0.06	0.34	4
Eutrophication Potential	Greenhouse Gas Emissions	0.06	0.35	6
Eutrophication Potential	Greenhouse Gas Emissions	0.06	0.37	2
Eutrophication Potential	Greenhouse Gas Emissions	0.06	0.38	3
Eutrophication Potential	Greenhouse Gas Emissions	0.06	0.39	2
Eutrophication Potential	Greenhouse Gas Emissions	0.06	0.4	1
Eutrophication Potential	Greenhouse Gas Emissions	0.06	0.41	4
Eutrophication Potential	Greenhouse Gas Emissions	0.06	0.42	2
Eutrophication Potential	Greenhouse Gas Emissions	0.06	0.44	3
Eutrophication Potential	Greenhouse Gas Emissions	0.06	0.45	2
Eutrophication Potential	Greenhouse Gas Emissions	0.06	0.46	1
Eutrophication Potential	Greenhouse Gas Emissions	0.06	0.48	1
Eutrophication Potential	Greenhouse Gas Emissions	0.06	0.49	2
Eutrophication Potential	Greenhouse Gas Emissions	0.06	0.5	9
Eutrophication Potential	Greenhouse Gas Emissions	0.06	0.52	3
Eutrophication Potential	Greenhouse Gas Emissions	0.06	0.53	2
Eutrophication Potential	Greenhouse Gas Emissions	0.06	0.56	2
Eutrophication Potential	Greenhouse Gas Emissions	0.06	0.58	3
Eutrophication Potential	Greenhouse Gas Emissions	0.06	0.59	14
Eutrophication Potential	Greenhouse Gas Emissions	0.06	0.6	1
Eutrophication Potential	Greenhouse Gas Emissions	0.06	0.7	1
Eutrophication Potential	Greenhouse Gas Emissions	0.06	0.72	1
Eutrophication Potential	Greenhouse Gas Emissions	0.07	0.02	9
Eutrophication Potential	Greenhouse Gas Emissions	0.07	0.03	110
Eutrophication Potential	Greenhouse Gas Emissions	0.07	0.04	27
Eutrophication Potential	Greenhouse Gas Emissions	0.07	0.05	40
Eutrophication Potential	Greenhouse Gas Emissions	0.07	0.06	144
Eutrophication Potential	Greenhouse Gas Emissions	0.07	0.07	4
Eutrophication Potential	Greenhouse Gas Emissions	0.07	0.08	20
Eutrophication Potential	Greenhouse Gas Emissions	0.07	0.09	16
Eutrophication Potential	Greenhouse Gas Emissions	0.07	0.1	13
Eutrophication Potential	Greenhouse Gas Emissions	0.07	0.11	11
Eutrophication Potential	Greenhouse Gas Emissions	0.07	0.12	76
Eutrophication Potential	Greenhouse Gas Emissions	0.07	0.13	21
Eutrophication Potential	Greenhouse Gas Emissions	0.07	0.14	7
Eutrophication Potential	Greenhouse Gas Emissions	0.07	0.15	3
Eutrophication Potential	Greenhouse Gas Emissions	0.07	0.16	4
Eutrophication Potential	Greenhouse Gas Emissions	0.07	0.17	2
Eutrophication Potential	Greenhouse Gas Emissions	0.07	0.18	1
Eutrophication Potential	Greenhouse Gas Emissions	0.07	0.19	36
Eutrophication Potential	Greenhouse Gas Emissions	0.07	0.2	2
Eutrophication Potential	Greenhouse Gas Emissions	0.07	0.21	1
Eutrophication Potential	Greenhouse Gas Emissions	0.07	0.23	1
Eutrophication Potential	Greenhouse Gas Emissions	0.07	0.24	1
Eutrophication Potential	Greenhouse Gas Emissions	0.07	0.26	3
Eutrophication Potential	Greenhouse Gas Emissions	0.07	0.27	14
Eutrophication Potential	Greenhouse Gas Emissions	0.07	0.28	38
Eutrophication Potential	Greenhouse Gas Emissions	0.07	0.29	2
Eutrophication Potential	Greenhouse Gas Emissions	0.07	0.3	1
Eutrophication Potential	Greenhouse Gas Emissions	0.07	0.33	1
Eutrophication Potential	Greenhouse Gas Emissions	0.07	0.34	5
Eutrophication Potential	Greenhouse Gas Emissions	0.07	0.35	1
Eutrophication Potential	Greenhouse Gas Emissions	0.07	0.36	1
Eutrophication Potential	Greenhouse Gas Emissions	0.07	0.37	5
Eutrophication Potential	Greenhouse Gas Emissions	0.07	0.38	2
Eutrophication Potential	Greenhouse Gas Emissions	0.07	0.39	1
Eutrophication Potential	Greenhouse Gas Emissions	0.07	0.4	1
Eutrophication Potential	Greenhouse Gas Emissions	0.07	0.41	3
Eutrophication Potential	Greenhouse Gas Emissions	0.07	0.42	4
Eutrophication Potential	Greenhouse Gas Emissions	0.07	0.43	3
Eutrophication Potential	Greenhouse Gas Emissions	0.07	0.44	5
Eutrophication Potential	Greenhouse Gas Emissions	0.07	0.45	2
Eutrophication Potential	Greenhouse Gas Emissions	0.07	0.46	1
Eutrophication Potential	Greenhouse Gas Emissions	0.07	0.47	1
Eutrophication Potential	Greenhouse Gas Emissions	0.07	0.48	2
Eutrophication Potential	Greenhouse Gas Emissions	0.07	0.5	11
Eutrophication Potential	Greenhouse Gas Emissions	0.07	0.51	2
Eutrophication Potential	Greenhouse Gas Emissions	0.07	0.53	1
Eutrophication Potential	Greenhouse Gas Emissions	0.07	0.54	3
Eutrophication Potential	Greenhouse Gas Emissions	0.07	0.56	1
Eutrophication Potential	Greenhouse Gas Emissions	0.07	0.57	1
Eutrophication Potential	Greenhouse Gas Emissions	0.07	0.61	1
Eutrophication Potential	Greenhouse Gas Emissions	0.07	0.62	7
Eutrophication Potential	Greenhouse Gas Emissions	0.07	0.63	2
Eutrophication Potential	Greenhouse Gas Emissions	0.08	0.02	10
Eutrophication Potential	Greenhouse Gas Emissions	0.08	0.03	104
Eutrophication Potential	Greenhouse Gas Emissions	0.08	0.04	36
Eutrophication Potential	Greenhouse Gas Emissions	0.08	0.05	55
Eutrophication Potential	Greenhouse Gas Emissions	0.08	0.06	37
Eutrophication Potential	Greenhouse Gas Emissions	0.08	0.07	15
Eutrophication Potential	Greenhouse Gas Emissions	0.08	0.08	32
Eutrophication Potential	Greenhouse Gas Emissions	0.08	0.09	21
Eutrophication Potential	Greenhouse Gas Emissions	0.08	0.1	19
Eutrophication Potential	Greenhouse Gas Emissions	0.08	0.11	20
Eutrophication Potential	Greenhouse Gas Emissions	0.08	0.12	17
Eutrophication Potential	Greenhouse Gas Emissions	0.08	0.13	21
Eutrophication Potential	Greenhouse Gas Emissions	0.08	0.14	14
Eutrophication Potential	Greenhouse Gas Emissions	0.08	0.15	19
Eutrophication Potential	Greenhouse Gas Emissions	0.08	0.16	25
Eutrophication Potential	Greenhouse Gas Emissions	0.08	0.17	15
Eutrophication Potential	Greenhouse Gas Emissions	0.08	0.18	6
Eutrophication Potential	Greenhouse Gas Emissions	0.08	0.21	1
Eutrophication Potential	Greenhouse Gas Emissions	0.08	0.23	5
Eutrophication Potential	Greenhouse Gas Emissions	0.08	0.26	2
Eutrophication Potential	Greenhouse Gas Emissions	0.08	0.27	1
Eutrophication Potential	Greenhouse Gas Emissions	0.08	0.28	23
Eutrophication Potential	Greenhouse Gas Emissions	0.08	0.29	79
Eutrophication Potential	Greenhouse Gas Emissions	0.08	0.3	5
Eutrophication Potential	Greenhouse Gas Emissions	0.08	0.31	1
Eutrophication Potential	Greenhouse Gas Emissions	0.08	0.33	2
Eutrophication Potential	Greenhouse Gas Emissions	0.08	0.37	11
Eutrophication Potential	Greenhouse Gas Emissions	0.08	0.38	21
Eutrophication Potential	Greenhouse Gas Emissions	0.08	0.39	5
Eutrophication Potential	Greenhouse Gas Emissions	0.08	0.4	3
Eutrophication Potential	Greenhouse Gas Emissions	0.08	0.41	3
Eutrophication Potential	Greenhouse Gas Emissions	0.08	0.42	1
Eutrophication Potential	Greenhouse Gas Emissions	0.08	0.43	2
Eutrophication Potential	Greenhouse Gas Emissions	0.08	0.44	4
Eutrophication Potential	Greenhouse Gas Emissions	0.08	0.45	3
Eutrophication Potential	Greenhouse Gas Emissions	0.08	0.46	1
Eutrophication Potential	Greenhouse Gas Emissions	0.08	0.48	2
Eutrophication Potential	Greenhouse Gas Emissions	0.08	0.49	2
Eutrophication Potential	Greenhouse Gas Emissions	0.08	0.5	5
Eutrophication Potential	Greenhouse Gas Emissions	0.08	0.51	6
Eutrophication Potential	Greenhouse Gas Emissions	0.08	0.52	2
Eutrophication Potential	Greenhouse Gas Emissions	0.08	0.53	5
Eutrophication Potential	Greenhouse Gas Emissions	0.08	0.55	2
Eutrophication Potential	Greenhouse Gas Emissions	0.08	0.56	2
Eutrophication Potential	Greenhouse Gas Emissions	0.08	0.57	4
Eutrophication Potential	Greenhouse Gas Emissions	0.08	0.59	1
Eutrophication Potential	Greenhouse Gas Emissions	0.08	0.64	1
Eutrophication Potential	Greenhouse Gas Emissions	0.08	0.65	1
Eutrophication Potential	Greenhouse Gas Emissions	0.08	0.67	1
Eutrophication Potential	Greenhouse Gas Emissions	0.08	0.68	1
Eutrophication Potential	Greenhouse Gas Emissions	0.09	0	1
Eutrophication Potential	Greenhouse Gas Emissions	0.09	0.02	6
Eutrophication Potential	Greenhouse Gas Emissions	0.09	0.03	50
Eutrophication Potential	Greenhouse Gas Emissions	0.09	0.04	56
Eutrophication Potential	Greenhouse Gas Emissions	0.09	0.05	38
Eutrophication Potential	Greenhouse Gas Emissions	0.09	0.06	32
Eutrophication Potential	Greenhouse Gas Emissions	0.09	0.07	16
Eutrophication Potential	Greenhouse Gas Emissions	0.09	0.08	39
Eutrophication Potential	Greenhouse Gas Emissions	0.09	0.09	46
Eutrophication Potential	Greenhouse Gas Emissions	0.09	0.1	39
Eutrophication Potential	Greenhouse Gas Emissions	0.09	0.11	23
Eutrophication Potential	Greenhouse Gas Emissions	0.09	0.12	19
Eutrophication Potential	Greenhouse Gas Emissions	0.09	0.13	25
Eutrophication Potential	Greenhouse Gas Emissions	0.09	0.14	21
Eutrophication Potential	Greenhouse Gas Emissions	0.09	0.15	20
Eutrophication Potential	Greenhouse Gas Emissions	0.09	0.16	13
Eutrophication Potential	Greenhouse Gas Emissions	0.09	0.17	27
Eutrophication Potential	Greenhouse Gas Emissions	0.09	0.18	25
Eutrophication Potential	Greenhouse Gas Emissions	0.09	0.19	17
Eutrophication Potential	Greenhouse Gas Emissions	0.09	0.2	20
Eutrophication Potential	Greenhouse Gas Emissions	0.09	0.21	3
Eutrophication Potential	Greenhouse Gas Emissions	0.09	0.22	21
Eutrophication Potential	Greenhouse Gas Emissions	0.09	0.23	5
Eutrophication Potential	Greenhouse Gas Emissions	0.09	0.24	3
Eutrophication Potential	Greenhouse Gas Emissions	0.09	0.25	1
Eutrophication Potential	Greenhouse Gas Emissions	0.09	0.26	2
Eutrophication Potential	Greenhouse Gas Emissions	0.09	0.28	2
Eutrophication Potential	Greenhouse Gas Emissions	0.09	0.3	1
Eutrophication Potential	Greenhouse Gas Emissions	0.09	0.31	2
Eutrophication Potential	Greenhouse Gas Emissions	0.09	0.32	5
Eutrophication Potential	Greenhouse Gas Emissions	0.09	0.34	1
Eutrophication Potential	Greenhouse Gas Emissions	0.09	0.35	1
Eutrophication Potential	Greenhouse Gas Emissions	0.09	0.37	2
Eutrophication Potential	Greenhouse Gas Emissions	0.09	0.38	1
Eutrophication Potential	Greenhouse Gas Emissions	0.09	0.39	5
Eutrophication Potential	Greenhouse Gas Emissions	0.09	0.4	1
Eutrophication Potential	Greenhouse Gas Emissions	0.09	0.41	2
Eutrophication Potential	Greenhouse Gas Emissions	0.09	0.42	6
Eutrophication Potential	Greenhouse Gas Emissions	0.09	0.43	1
Eutrophication Potential	Greenhouse Gas Emissions	0.09	0.44	3
Eutrophication Potential	Greenhouse Gas Emissions	0.09	0.45	2
Eutrophication Potential	Greenhouse Gas Emissions	0.09	0.47	2
Eutrophication Potential	Greenhouse Gas Emissions	0.09	0.48	4
Eutrophication Potential	Greenhouse Gas Emissions	0.09	0.49	4
Eutrophication Potential	Greenhouse Gas Emissions	0.09	0.5	2
Eutrophication Potential	Greenhouse Gas Emissions	0.09	0.51	5
Eutrophication Potential	Greenhouse Gas Emissions	0.09	0.52	3
Eutrophication Potential	Greenhouse Gas Emissions	0.09	0.53	3
Eutrophication Potential	Greenhouse Gas Emissions	0.09	0.54	7
Eutrophication Potential	Greenhouse Gas Emissions	0.09	0.55	3
Eutrophication Potential	Greenhouse Gas Emissions	0.09	0.56	4
Eutrophication Potential	Greenhouse Gas Emissions	0.09	0.57	5
Eutrophication Potential	Greenhouse Gas Emissions	0.09	0.58	7
Eutrophication Potential	Greenhouse Gas Emissions	0.09	0.59	2
Eutrophication Potential	Greenhouse Gas Emissions	0.09	0.6	4
Eutrophication Potential	Greenhouse Gas Emissions	0.09	0.64	5
Eutrophication Potential	Greenhouse Gas Emissions	0.09	0.65	3
Eutrophication Potential	Greenhouse Gas Emissions	0.09	0.68	3
Eutrophication Potential	Greenhouse Gas Emissions	0.09	0.69	1
Eutrophication Potential	Greenhouse Gas Emissions	0.09	0.7	4
Eutrophication Potential	Greenhouse Gas Emissions	0.1	0.02	1
Eutrophication Potential	Greenhouse Gas Emissions	0.1	0.03	1
Eutrophication Potential	Greenhouse Gas Emissions	0.1	0.05	1
Eutrophication Potential	Greenhouse Gas Emissions	0.1	0.06	1
Eutrophication Potential	Greenhouse Gas Emissions	0.1	0.09	1
Eutrophication Potential	Greenhouse Gas Emissions	0.1	0.1	2
Eutrophication Potential	Greenhouse Gas Emissions	0.1	0.11	1
Eutrophication Potential	Greenhouse Gas Emissions	0.1	0.12	1
Eutrophication Potential	Greenhouse Gas Emissions	0.1	0.14	3
Eutrophication Potential	Greenhouse Gas Emissions	0.1	0.15	3
Eutrophication Potential	Greenhouse Gas Emissions	0.1	0.2	15
Eutrophication Potential	Greenhouse Gas Emissions	0.1	0.21	153
Eutrophication Potential	Greenhouse Gas Emissions	0.1	0.22	153
Eutrophication Potential	Greenhouse Gas Emissions	0.1	0.23	2
Eutrophication Potential	Greenhouse Gas Emissions	0.11	0	1
Eutrophication Potential	Greenhouse Gas Emissions	0.11	0.02	7
Eutrophication Potential	Greenhouse Gas Emissions	0.11	0.03	9
Eutrophication Potential	Greenhouse Gas Emissions	0.11	0.04	22
Eutrophication Potential	Greenhouse Gas Emissions	0.11	0.05	12
Eutrophication Potential	Greenhouse Gas Emissions	0.11	0.06	15
Eutrophication Potential	Greenhouse Gas Emissions	0.11	0.07	5
Eutrophication Potential	Greenhouse Gas Emissions	0.11	0.08	12
Eutrophication Potential	Greenhouse Gas Emissions	0.11	0.09	15
Eutrophication Potential	Greenhouse Gas Emissions	0.11	0.1	23
Eutrophication Potential	Greenhouse Gas Emissions	0.11	0.11	16
Eutrophication Potential	Greenhouse Gas Emissions	0.11	0.12	21
Eutrophication Potential	Greenhouse Gas Emissions	0.11	0.13	31
Eutrophication Potential	Greenhouse Gas Emissions	0.11	0.14	19
Eutrophication Potential	Greenhouse Gas Emissions	0.11	0.15	14
Eutrophication Potential	Greenhouse Gas Emissions	0.11	0.16	9
Eutrophication Potential	Greenhouse Gas Emissions	0.11	0.17	9
Eutrophication Potential	Greenhouse Gas Emissions	0.11	0.18	11
Eutrophication Potential	Greenhouse Gas Emissions	0.11	0.19	13
Eutrophication Potential	Greenhouse Gas Emissions	0.11	0.2	72
Eutrophication Potential	Greenhouse Gas Emissions	0.11	0.21	153
Eutrophication Potential	Greenhouse Gas Emissions	0.11	0.22	62
Eutrophication Potential	Greenhouse Gas Emissions	0.11	0.23	1
Eutrophication Potential	Greenhouse Gas Emissions	0.11	0.24	1
Eutrophication Potential	Greenhouse Gas Emissions	0.11	0.25	2
Eutrophication Potential	Greenhouse Gas Emissions	0.11	0.26	2
Eutrophication Potential	Greenhouse Gas Emissions	0.11	0.27	1
Eutrophication Potential	Greenhouse Gas Emissions	0.11	0.28	1
Eutrophication Potential	Greenhouse Gas Emissions	0.11	0.3	1
Eutrophication Potential	Greenhouse Gas Emissions	0.11	0.31	1
Eutrophication Potential	Greenhouse Gas Emissions	0.11	0.32	2
Eutrophication Potential	Greenhouse Gas Emissions	0.11	0.37	2
Eutrophication Potential	Greenhouse Gas Emissions	0.11	0.39	1
Eutrophication Potential	Greenhouse Gas Emissions	0.11	0.42	1
Eutrophication Potential	Greenhouse Gas Emissions	0.11	0.43	1
Eutrophication Potential	Greenhouse Gas Emissions	0.11	0.45	1
Eutrophication Potential	Greenhouse Gas Emissions	0.11	0.46	1
Eutrophication Potential	Greenhouse Gas Emissions	0.11	0.51	1
Eutrophication Potential	Greenhouse Gas Emissions	0.11	0.55	2
Eutrophication Potential	Greenhouse Gas Emissions	0.11	0.56	1
Eutrophication Potential	Greenhouse Gas Emissions	0.11	0.57	3
Eutrophication Potential	Greenhouse Gas Emissions	0.11	0.58	3
Eutrophication Potential	Greenhouse Gas Emissions	0.11	0.61	3
Eutrophication Potential	Greenhouse Gas Emissions	0.11	0.66	1
Eutrophication Potential	Greenhouse Gas Emissions	0.11	0.71	1
Eutrophication Potential	Greenhouse Gas Emissions	0.12	0.01	1
Eutrophication Potential	Greenhouse Gas Emissions	0.12	0.02	9
Eutrophication Potential	Greenhouse Gas Emissions	0.12	0.03	7
Eutrophication Potential	Greenhouse Gas Emissions	0.12	0.04	42
Eutrophication Potential	Greenhouse Gas Emissions	0.12	0.05	40
Eutrophication Potential	Greenhouse Gas Emissions	0.12	0.06	36
Eutrophication Potential	Greenhouse Gas Emissions	0.12	0.07	13
Eutrophication Potential	Greenhouse Gas Emissions	0.12	0.08	30
Eutrophication Potential	Greenhouse Gas Emissions	0.12	0.09	60
Eutrophication Potential	Greenhouse Gas Emissions	0.12	0.1	63
Eutrophication Potential	Greenhouse Gas Emissions	0.12	0.11	43
Eutrophication Potential	Greenhouse Gas Emissions	0.12	0.12	23
Eutrophication Potential	Greenhouse Gas Emissions	0.12	0.13	37
Eutrophication Potential	Greenhouse Gas Emissions	0.12	0.14	25
Eutrophication Potential	Greenhouse Gas Emissions	0.12	0.15	48
Eutrophication Potential	Greenhouse Gas Emissions	0.12	0.16	26
Eutrophication Potential	Greenhouse Gas Emissions	0.12	0.17	30
Eutrophication Potential	Greenhouse Gas Emissions	0.12	0.18	23
Eutrophication Potential	Greenhouse Gas Emissions	0.12	0.19	25
Eutrophication Potential	Greenhouse Gas Emissions	0.12	0.2	3
Eutrophication Potential	Greenhouse Gas Emissions	0.12	0.22	3
Eutrophication Potential	Greenhouse Gas Emissions	0.12	0.23	2
Eutrophication Potential	Greenhouse Gas Emissions	0.12	0.24	3
Eutrophication Potential	Greenhouse Gas Emissions	0.12	0.25	10
Eutrophication Potential	Greenhouse Gas Emissions	0.12	0.26	8
Eutrophication Potential	Greenhouse Gas Emissions	0.12	0.27	3
Eutrophication Potential	Greenhouse Gas Emissions	0.12	0.29	4
Eutrophication Potential	Greenhouse Gas Emissions	0.12	0.3	3
Eutrophication Potential	Greenhouse Gas Emissions	0.12	0.31	3
Eutrophication Potential	Greenhouse Gas Emissions	0.12	0.32	2
Eutrophication Potential	Greenhouse Gas Emissions	0.12	0.34	3
Eutrophication Potential	Greenhouse Gas Emissions	0.12	0.35	2
Eutrophication Potential	Greenhouse Gas Emissions	0.12	0.36	1
Eutrophication Potential	Greenhouse Gas Emissions	0.12	0.37	2
Eutrophication Potential	Greenhouse Gas Emissions	0.12	0.41	1
Eutrophication Potential	Greenhouse Gas Emissions	0.12	0.42	2
Eutrophication Potential	Greenhouse Gas Emissions	0.12	0.44	6
Eutrophication Potential	Greenhouse Gas Emissions	0.12	0.46	1
Eutrophication Potential	Greenhouse Gas Emissions	0.12	0.48	4
Eutrophication Potential	Greenhouse Gas Emissions	0.12	0.49	4
Eutrophication Potential	Greenhouse Gas Emissions	0.12	0.54	1
Eutrophication Potential	Greenhouse Gas Emissions	0.12	0.55	4
Eutrophication Potential	Greenhouse Gas Emissions	0.12	0.56	4
Eutrophication Potential	Greenhouse Gas Emissions	0.12	0.57	2
Eutrophication Potential	Greenhouse Gas Emissions	0.12	0.59	2
Eutrophication Potential	Greenhouse Gas Emissions	0.12	0.6	1
Eutrophication Potential	Greenhouse Gas Emissions	0.12	0.61	4
Eutrophication Potential	Greenhouse Gas Emissions	0.12	0.63	2
Eutrophication Potential	Greenhouse Gas Emissions	0.12	0.7	1
Eutrophication Potential	Greenhouse Gas Emissions	0.12	0.73	2
Eutrophication Potential	Greenhouse Gas Emissions	0.13	0.01	1
Eutrophication Potential	Greenhouse Gas Emissions	0.13	0.02	1
Eutrophication Potential	Greenhouse Gas Emissions	0.13	0.03	14
Eutrophication Potential	Greenhouse Gas Emissions	0.13	0.04	16
Eutrophication Potential	Greenhouse Gas Emissions	0.13	0.05	55
Eutrophication Potential	Greenhouse Gas Emissions	0.13	0.06	31
Eutrophication Potential	Greenhouse Gas Emissions	0.13	0.07	8
Eutrophication Potential	Greenhouse Gas Emissions	0.13	0.08	21
Eutrophication Potential	Greenhouse Gas Emissions	0.13	0.09	76
Eutrophication Potential	Greenhouse Gas Emissions	0.13	0.1	48
Eutrophication Potential	Greenhouse Gas Emissions	0.13	0.11	58
Eutrophication Potential	Greenhouse Gas Emissions	0.13	0.12	39
Eutrophication Potential	Greenhouse Gas Emissions	0.13	0.13	27
Eutrophication Potential	Greenhouse Gas Emissions	0.13	0.14	20
Eutrophication Potential	Greenhouse Gas Emissions	0.13	0.15	18
Eutrophication Potential	Greenhouse Gas Emissions	0.13	0.16	28
Eutrophication Potential	Greenhouse Gas Emissions	0.13	0.17	27
Eutrophication Potential	Greenhouse Gas Emissions	0.13	0.18	23
Eutrophication Potential	Greenhouse Gas Emissions	0.13	0.19	23
Eutrophication Potential	Greenhouse Gas Emissions	0.13	0.2	7
Eutrophication Potential	Greenhouse Gas Emissions	0.13	0.22	1
Eutrophication Potential	Greenhouse Gas Emissions	0.13	0.23	3
Eutrophication Potential	Greenhouse Gas Emissions	0.13	0.24	9
Eutrophication Potential	Greenhouse Gas Emissions	0.13	0.25	6
Eutrophication Potential	Greenhouse Gas Emissions	0.13	0.26	15
Eutrophication Potential	Greenhouse Gas Emissions	0.13	0.27	9
Eutrophication Potential	Greenhouse Gas Emissions	0.13	0.29	5
Eutrophication Potential	Greenhouse Gas Emissions	0.13	0.3	5
Eutrophication Potential	Greenhouse Gas Emissions	0.13	0.31	6
Eutrophication Potential	Greenhouse Gas Emissions	0.13	0.32	3
Eutrophication Potential	Greenhouse Gas Emissions	0.13	0.33	1
Eutrophication Potential	Greenhouse Gas Emissions	0.13	0.34	1
Eutrophication Potential	Greenhouse Gas Emissions	0.13	0.35	2
Eutrophication Potential	Greenhouse Gas Emissions	0.13	0.37	1
Eutrophication Potential	Greenhouse Gas Emissions	0.13	0.38	3
Eutrophication Potential	Greenhouse Gas Emissions	0.13	0.39	1
Eutrophication Potential	Greenhouse Gas Emissions	0.13	0.42	7
Eutrophication Potential	Greenhouse Gas Emissions	0.13	0.43	2
Eutrophication Potential	Greenhouse Gas Emissions	0.13	0.44	2
Eutrophication Potential	Greenhouse Gas Emissions	0.13	0.45	1
Eutrophication Potential	Greenhouse Gas Emissions	0.13	0.48	2
Eutrophication Potential	Greenhouse Gas Emissions	0.13	0.49	2
Eutrophication Potential	Greenhouse Gas Emissions	0.13	0.53	5
Eutrophication Potential	Greenhouse Gas Emissions	0.13	0.54	3
Eutrophication Potential	Greenhouse Gas Emissions	0.13	0.55	10
Eutrophication Potential	Greenhouse Gas Emissions	0.13	0.56	6
Eutrophication Potential	Greenhouse Gas Emissions	0.13	0.58	7
Eutrophication Potential	Greenhouse Gas Emissions	0.13	0.59	4
Eutrophication Potential	Greenhouse Gas Emissions	0.13	0.6	3
Eutrophication Potential	Greenhouse Gas Emissions	0.13	0.62	2
Eutrophication Potential	Greenhouse Gas Emissions	0.13	0.64	1
Eutrophication Potential	Greenhouse Gas Emissions	0.13	0.65	1
Eutrophication Potential	Greenhouse Gas Emissions	0.13	0.69	1
Eutrophication Potential	Greenhouse Gas Emissions	0.13	0.7	1
Eutrophication Potential	Greenhouse Gas Emissions	0.13	0.75	1
Eutrophication Potential	Greenhouse Gas Emissions	0.14	0	3
Eutrophication Potential	Greenhouse Gas Emissions	0.14	0.03	12
Eutrophication Potential	Greenhouse Gas Emissions	0.14	0.04	17
Eutrophication Potential	Greenhouse Gas Emissions	0.14	0.05	50
Eutrophication Potential	Greenhouse Gas Emissions	0.14	0.06	29
Eutrophication Potential	Greenhouse Gas Emissions	0.14	0.07	12
Eutrophication Potential	Greenhouse Gas Emissions	0.14	0.08	28
Eutrophication Potential	Greenhouse Gas Emissions	0.14	0.09	81
Eutrophication Potential	Greenhouse Gas Emissions	0.14	0.1	39
Eutrophication Potential	Greenhouse Gas Emissions	0.14	0.11	47
Eutrophication Potential	Greenhouse Gas Emissions	0.14	0.12	29
Eutrophication Potential	Greenhouse Gas Emissions	0.14	0.13	23
Eutrophication Potential	Greenhouse Gas Emissions	0.14	0.14	23
Eutrophication Potential	Greenhouse Gas Emissions	0.14	0.15	12
Eutrophication Potential	Greenhouse Gas Emissions	0.14	0.16	29
Eutrophication Potential	Greenhouse Gas Emissions	0.14	0.17	48
Eutrophication Potential	Greenhouse Gas Emissions	0.14	0.18	56
Eutrophication Potential	Greenhouse Gas Emissions	0.14	0.19	20
Eutrophication Potential	Greenhouse Gas Emissions	0.14	0.2	4
Eutrophication Potential	Greenhouse Gas Emissions	0.14	0.21	2
Eutrophication Potential	Greenhouse Gas Emissions	0.14	0.23	4
Eutrophication Potential	Greenhouse Gas Emissions	0.14	0.24	3
Eutrophication Potential	Greenhouse Gas Emissions	0.14	0.25	5
Eutrophication Potential	Greenhouse Gas Emissions	0.14	0.26	9
Eutrophication Potential	Greenhouse Gas Emissions	0.14	0.27	11
Eutrophication Potential	Greenhouse Gas Emissions	0.14	0.28	8
Eutrophication Potential	Greenhouse Gas Emissions	0.14	0.29	2
Eutrophication Potential	Greenhouse Gas Emissions	0.14	0.3	7
Eutrophication Potential	Greenhouse Gas Emissions	0.14	0.31	1
Eutrophication Potential	Greenhouse Gas Emissions	0.14	0.32	2
Eutrophication Potential	Greenhouse Gas Emissions	0.14	0.33	2
Eutrophication Potential	Greenhouse Gas Emissions	0.14	0.34	1
Eutrophication Potential	Greenhouse Gas Emissions	0.14	0.35	5
Eutrophication Potential	Greenhouse Gas Emissions	0.14	0.36	4
Eutrophication Potential	Greenhouse Gas Emissions	0.14	0.37	2
Eutrophication Potential	Greenhouse Gas Emissions	0.14	0.38	1
Eutrophication Potential	Greenhouse Gas Emissions	0.14	0.39	1
Eutrophication Potential	Greenhouse Gas Emissions	0.14	0.41	4
Eutrophication Potential	Greenhouse Gas Emissions	0.14	0.42	10
Eutrophication Potential	Greenhouse Gas Emissions	0.14	0.44	3
Eutrophication Potential	Greenhouse Gas Emissions	0.14	0.45	2
Eutrophication Potential	Greenhouse Gas Emissions	0.14	0.46	1
Eutrophication Potential	Greenhouse Gas Emissions	0.14	0.5	1
Eutrophication Potential	Greenhouse Gas Emissions	0.14	0.51	1
Eutrophication Potential	Greenhouse Gas Emissions	0.14	0.56	2
Eutrophication Potential	Greenhouse Gas Emissions	0.14	0.57	1
Eutrophication Potential	Greenhouse Gas Emissions	0.14	0.58	2
Eutrophication Potential	Greenhouse Gas Emissions	0.14	0.6	3
Eutrophication Potential	Greenhouse Gas Emissions	0.14	0.62	1
Eutrophication Potential	Greenhouse Gas Emissions	0.14	0.63	1
Eutrophication Potential	Greenhouse Gas Emissions	0.14	0.72	1
Eutrophication Potential	Greenhouse Gas Emissions	0.14	0.73	1
Eutrophication Potential	Greenhouse Gas Emissions	0.14	0.74	7
Eutrophication Potential	Greenhouse Gas Emissions	0.14	0.76	1
Eutrophication Potential	Greenhouse Gas Emissions	0.15	0	3
Eutrophication Potential	Greenhouse Gas Emissions	0.15	0.03	5
Eutrophication Potential	Greenhouse Gas Emissions	0.15	0.04	21
Eutrophication Potential	Greenhouse Gas Emissions	0.15	0.05	17
Eutrophication Potential	Greenhouse Gas Emissions	0.15	0.06	41
Eutrophication Potential	Greenhouse Gas Emissions	0.15	0.07	4
Eutrophication Potential	Greenhouse Gas Emissions	0.15	0.08	32
Eutrophication Potential	Greenhouse Gas Emissions	0.15	0.09	29
Eutrophication Potential	Greenhouse Gas Emissions	0.15	0.1	74
Eutrophication Potential	Greenhouse Gas Emissions	0.15	0.11	46
Eutrophication Potential	Greenhouse Gas Emissions	0.15	0.12	58
Eutrophication Potential	Greenhouse Gas Emissions	0.15	0.13	35
Eutrophication Potential	Greenhouse Gas Emissions	0.15	0.14	31
Eutrophication Potential	Greenhouse Gas Emissions	0.15	0.15	17
Eutrophication Potential	Greenhouse Gas Emissions	0.15	0.16	19
Eutrophication Potential	Greenhouse Gas Emissions	0.15	0.17	19
Eutrophication Potential	Greenhouse Gas Emissions	0.15	0.18	37
Eutrophication Potential	Greenhouse Gas Emissions	0.15	0.19	18
Eutrophication Potential	Greenhouse Gas Emissions	0.15	0.2	9
Eutrophication Potential	Greenhouse Gas Emissions	0.15	0.21	2
Eutrophication Potential	Greenhouse Gas Emissions	0.15	0.22	3
Eutrophication Potential	Greenhouse Gas Emissions	0.15	0.23	4
Eutrophication Potential	Greenhouse Gas Emissions	0.15	0.24	8
Eutrophication Potential	Greenhouse Gas Emissions	0.15	0.25	15
Eutrophication Potential	Greenhouse Gas Emissions	0.15	0.26	10
Eutrophication Potential	Greenhouse Gas Emissions	0.15	0.27	3
Eutrophication Potential	Greenhouse Gas Emissions	0.15	0.28	18
Eutrophication Potential	Greenhouse Gas Emissions	0.15	0.29	13
Eutrophication Potential	Greenhouse Gas Emissions	0.15	0.3	16
Eutrophication Potential	Greenhouse Gas Emissions	0.15	0.31	10
Eutrophication Potential	Greenhouse Gas Emissions	0.15	0.32	3
Eutrophication Potential	Greenhouse Gas Emissions	0.15	0.33	2
Eutrophication Potential	Greenhouse Gas Emissions	0.15	0.34	2
Eutrophication Potential	Greenhouse Gas Emissions	0.15	0.35	2
Eutrophication Potential	Greenhouse Gas Emissions	0.15	0.36	1
Eutrophication Potential	Greenhouse Gas Emissions	0.15	0.38	1
Eutrophication Potential	Greenhouse Gas Emissions	0.15	0.39	2
Eutrophication Potential	Greenhouse Gas Emissions	0.15	0.4	4
Eutrophication Potential	Greenhouse Gas Emissions	0.15	0.41	2
Eutrophication Potential	Greenhouse Gas Emissions	0.15	0.42	1
Eutrophication Potential	Greenhouse Gas Emissions	0.15	0.43	3
Eutrophication Potential	Greenhouse Gas Emissions	0.15	0.45	1
Eutrophication Potential	Greenhouse Gas Emissions	0.15	0.46	1
Eutrophication Potential	Greenhouse Gas Emissions	0.15	0.48	1
Eutrophication Potential	Greenhouse Gas Emissions	0.15	0.49	2
Eutrophication Potential	Greenhouse Gas Emissions	0.15	0.52	3
Eutrophication Potential	Greenhouse Gas Emissions	0.15	0.53	2
Eutrophication Potential	Greenhouse Gas Emissions	0.15	0.55	2
Eutrophication Potential	Greenhouse Gas Emissions	0.15	0.57	3
Eutrophication Potential	Greenhouse Gas Emissions	0.15	0.58	3
Eutrophication Potential	Greenhouse Gas Emissions	0.15	0.59	4
Eutrophication Potential	Greenhouse Gas Emissions	0.15	0.6	2
Eutrophication Potential	Greenhouse Gas Emissions	0.15	0.62	1
Eutrophication Potential	Greenhouse Gas Emissions	0.15	0.71	3
Eutrophication Potential	Greenhouse Gas Emissions	0.15	0.72	3
Eutrophication Potential	Greenhouse Gas Emissions	0.15	0.75	1
Eutrophication Potential	Greenhouse Gas Emissions	0.15	0.77	2
Eutrophication Potential	Greenhouse Gas Emissions	0.16	0	153
Eutrophication Potential	Greenhouse Gas Emissions	0.16	0.03	4
Eutrophication Potential	Greenhouse Gas Emissions	0.16	0.04	12
Eutrophication Potential	Greenhouse Gas Emissions	0.16	0.05	9
Eutrophication Potential	Greenhouse Gas Emissions	0.16	0.06	21
Eutrophication Potential	Greenhouse Gas Emissions	0.16	0.07	10
Eutrophication Potential	Greenhouse Gas Emissions	0.16	0.08	20
Eutrophication Potential	Greenhouse Gas Emissions	0.16	0.09	13
Eutrophication Potential	Greenhouse Gas Emissions	0.16	0.1	23
Eutrophication Potential	Greenhouse Gas Emissions	0.16	0.11	26
Eutrophication Potential	Greenhouse Gas Emissions	0.16	0.12	32
Eutrophication Potential	Greenhouse Gas Emissions	0.16	0.13	44
Eutrophication Potential	Greenhouse Gas Emissions	0.16	0.14	31
Eutrophication Potential	Greenhouse Gas Emissions	0.16	0.15	27
Eutrophication Potential	Greenhouse Gas Emissions	0.16	0.16	20
Eutrophication Potential	Greenhouse Gas Emissions	0.16	0.17	10
Eutrophication Potential	Greenhouse Gas Emissions	0.16	0.18	11
Eutrophication Potential	Greenhouse Gas Emissions	0.16	0.19	14
Eutrophication Potential	Greenhouse Gas Emissions	0.16	0.2	6
Eutrophication Potential	Greenhouse Gas Emissions	0.16	0.21	1
Eutrophication Potential	Greenhouse Gas Emissions	0.16	0.22	5
Eutrophication Potential	Greenhouse Gas Emissions	0.16	0.23	4
Eutrophication Potential	Greenhouse Gas Emissions	0.16	0.24	12
Eutrophication Potential	Greenhouse Gas Emissions	0.16	0.25	23
Eutrophication Potential	Greenhouse Gas Emissions	0.16	0.26	8
Eutrophication Potential	Greenhouse Gas Emissions	0.16	0.27	10
Eutrophication Potential	Greenhouse Gas Emissions	0.16	0.28	3
Eutrophication Potential	Greenhouse Gas Emissions	0.16	0.29	5
Eutrophication Potential	Greenhouse Gas Emissions	0.16	0.3	9
Eutrophication Potential	Greenhouse Gas Emissions	0.16	0.31	13
Eutrophication Potential	Greenhouse Gas Emissions	0.16	0.32	11
Eutrophication Potential	Greenhouse Gas Emissions	0.16	0.33	7
Eutrophication Potential	Greenhouse Gas Emissions	0.16	0.34	6
Eutrophication Potential	Greenhouse Gas Emissions	0.16	0.35	1
Eutrophication Potential	Greenhouse Gas Emissions	0.16	0.36	3
Eutrophication Potential	Greenhouse Gas Emissions	0.16	0.37	4
Eutrophication Potential	Greenhouse Gas Emissions	0.16	0.38	1
Eutrophication Potential	Greenhouse Gas Emissions	0.16	0.42	2
Eutrophication Potential	Greenhouse Gas Emissions	0.16	0.43	2
Eutrophication Potential	Greenhouse Gas Emissions	0.16	0.44	1
Eutrophication Potential	Greenhouse Gas Emissions	0.16	0.45	2
Eutrophication Potential	Greenhouse Gas Emissions	0.16	0.46	2
Eutrophication Potential	Greenhouse Gas Emissions	0.16	0.49	2
Eutrophication Potential	Greenhouse Gas Emissions	0.16	0.51	3
Eutrophication Potential	Greenhouse Gas Emissions	0.16	0.53	1
Eutrophication Potential	Greenhouse Gas Emissions	0.16	0.54	1
Eutrophication Potential	Greenhouse Gas Emissions	0.16	0.55	2
Eutrophication Potential	Greenhouse Gas Emissions	0.16	0.57	2
Eutrophication Potential	Greenhouse Gas Emissions	0.16	0.58	2
Eutrophication Potential	Greenhouse Gas Emissions	0.16	0.59	2
Eutrophication Potential	Greenhouse Gas Emissions	0.16	0.72	1
Eutrophication Potential	Greenhouse Gas Emissions	0.16	0.73	2
Eutrophication Potential	Greenhouse Gas Emissions	0.16	0.75	3
Eutrophication Potential	Greenhouse Gas Emissions	0.16	0.76	2
Eutrophication Potential	Greenhouse Gas Emissions	0.16	0.77	1
Eutrophication Potential	Greenhouse Gas Emissions	0.17	0	7
Eutrophication Potential	Greenhouse Gas Emissions	0.17	0.03	2
Eutrophication Potential	Greenhouse Gas Emissions	0.17	0.04	5
Eutrophication Potential	Greenhouse Gas Emissions	0.17	0.05	47
Eutrophication Potential	Greenhouse Gas Emissions	0.17	0.06	13
Eutrophication Potential	Greenhouse Gas Emissions	0.17	0.07	4
Eutrophication Potential	Greenhouse Gas Emissions	0.17	0.08	18
Eutrophication Potential	Greenhouse Gas Emissions	0.17	0.09	19
Eutrophication Potential	Greenhouse Gas Emissions	0.17	0.1	25
Eutrophication Potential	Greenhouse Gas Emissions	0.17	0.11	39
Eutrophication Potential	Greenhouse Gas Emissions	0.17	0.12	24
Eutrophication Potential	Greenhouse Gas Emissions	0.17	0.13	50
Eutrophication Potential	Greenhouse Gas Emissions	0.17	0.14	44
Eutrophication Potential	Greenhouse Gas Emissions	0.17	0.15	27
Eutrophication Potential	Greenhouse Gas Emissions	0.17	0.16	25
Eutrophication Potential	Greenhouse Gas Emissions	0.17	0.17	18
Eutrophication Potential	Greenhouse Gas Emissions	0.17	0.18	12
Eutrophication Potential	Greenhouse Gas Emissions	0.17	0.19	11
Eutrophication Potential	Greenhouse Gas Emissions	0.17	0.2	7
Eutrophication Potential	Greenhouse Gas Emissions	0.17	0.21	4
Eutrophication Potential	Greenhouse Gas Emissions	0.17	0.22	2
Eutrophication Potential	Greenhouse Gas Emissions	0.17	0.23	4
Eutrophication Potential	Greenhouse Gas Emissions	0.17	0.24	18
Eutrophication Potential	Greenhouse Gas Emissions	0.17	0.25	111
Eutrophication Potential	Greenhouse Gas Emissions	0.17	0.26	17
Eutrophication Potential	Greenhouse Gas Emissions	0.17	0.27	5
Eutrophication Potential	Greenhouse Gas Emissions	0.17	0.28	1
Eutrophication Potential	Greenhouse Gas Emissions	0.17	0.29	2
Eutrophication Potential	Greenhouse Gas Emissions	0.17	0.3	6
Eutrophication Potential	Greenhouse Gas Emissions	0.17	0.31	8
Eutrophication Potential	Greenhouse Gas Emissions	0.17	0.32	10
Eutrophication Potential	Greenhouse Gas Emissions	0.17	0.33	8
Eutrophication Potential	Greenhouse Gas Emissions	0.17	0.34	19
Eutrophication Potential	Greenhouse Gas Emissions	0.17	0.35	4
Eutrophication Potential	Greenhouse Gas Emissions	0.17	0.36	2
Eutrophication Potential	Greenhouse Gas Emissions	0.17	0.37	5
Eutrophication Potential	Greenhouse Gas Emissions	0.17	0.38	3
Eutrophication Potential	Greenhouse Gas Emissions	0.17	0.39	3
Eutrophication Potential	Greenhouse Gas Emissions	0.17	0.4	1
Eutrophication Potential	Greenhouse Gas Emissions	0.17	0.41	2
Eutrophication Potential	Greenhouse Gas Emissions	0.17	0.42	3
Eutrophication Potential	Greenhouse Gas Emissions	0.17	0.43	1
Eutrophication Potential	Greenhouse Gas Emissions	0.17	0.45	1
Eutrophication Potential	Greenhouse Gas Emissions	0.17	0.48	1
Eutrophication Potential	Greenhouse Gas Emissions	0.17	0.49	1
Eutrophication Potential	Greenhouse Gas Emissions	0.17	0.5	3
Eutrophication Potential	Greenhouse Gas Emissions	0.17	0.51	2
Eutrophication Potential	Greenhouse Gas Emissions	0.17	0.53	1
Eutrophication Potential	Greenhouse Gas Emissions	0.17	0.56	1
Eutrophication Potential	Greenhouse Gas Emissions	0.17	0.57	2
Eutrophication Potential	Greenhouse Gas Emissions	0.17	0.58	1
Eutrophication Potential	Greenhouse Gas Emissions	0.17	0.59	4
Eutrophication Potential	Greenhouse Gas Emissions	0.17	0.6	3
Eutrophication Potential	Greenhouse Gas Emissions	0.17	0.61	2
Eutrophication Potential	Greenhouse Gas Emissions	0.17	0.62	1
Eutrophication Potential	Greenhouse Gas Emissions	0.17	0.67	1
Eutrophication Potential	Greenhouse Gas Emissions	0.17	0.69	2
Eutrophication Potential	Greenhouse Gas Emissions	0.17	0.7	2
Eutrophication Potential	Greenhouse Gas Emissions	0.17	0.73	2
Eutrophication Potential	Greenhouse Gas Emissions	0.17	0.74	1
Eutrophication Potential	Greenhouse Gas Emissions	0.17	0.75	1
Eutrophication Potential	Greenhouse Gas Emissions	0.17	0.76	1
Eutrophication Potential	Greenhouse Gas Emissions	0.17	0.77	2
Eutrophication Potential	Greenhouse Gas Emissions	0.17	0.78	3
Eutrophication Potential	Greenhouse Gas Emissions	0.18	0	3
Eutrophication Potential	Greenhouse Gas Emissions	0.18	0.01	1
Eutrophication Potential	Greenhouse Gas Emissions	0.18	0.03	3
Eutrophication Potential	Greenhouse Gas Emissions	0.18	0.04	3
Eutrophication Potential	Greenhouse Gas Emissions	0.18	0.05	13
Eutrophication Potential	Greenhouse Gas Emissions	0.18	0.06	8
Eutrophication Potential	Greenhouse Gas Emissions	0.18	0.07	10
Eutrophication Potential	Greenhouse Gas Emissions	0.18	0.08	21
Eutrophication Potential	Greenhouse Gas Emissions	0.18	0.09	64
Eutrophication Potential	Greenhouse Gas Emissions	0.18	0.1	43
Eutrophication Potential	Greenhouse Gas Emissions	0.18	0.11	27
Eutrophication Potential	Greenhouse Gas Emissions	0.18	0.12	23
Eutrophication Potential	Greenhouse Gas Emissions	0.18	0.13	33
Eutrophication Potential	Greenhouse Gas Emissions	0.18	0.14	64
Eutrophication Potential	Greenhouse Gas Emissions	0.18	0.15	47
Eutrophication Potential	Greenhouse Gas Emissions	0.18	0.16	26
Eutrophication Potential	Greenhouse Gas Emissions	0.18	0.17	21
Eutrophication Potential	Greenhouse Gas Emissions	0.18	0.18	17
Eutrophication Potential	Greenhouse Gas Emissions	0.18	0.19	15
Eutrophication Potential	Greenhouse Gas Emissions	0.18	0.2	6
Eutrophication Potential	Greenhouse Gas Emissions	0.18	0.21	2
Eutrophication Potential	Greenhouse Gas Emissions	0.18	0.22	3
Eutrophication Potential	Greenhouse Gas Emissions	0.18	0.23	3
Eutrophication Potential	Greenhouse Gas Emissions	0.18	0.24	6
Eutrophication Potential	Greenhouse Gas Emissions	0.18	0.25	58
Eutrophication Potential	Greenhouse Gas Emissions	0.18	0.26	21
Eutrophication Potential	Greenhouse Gas Emissions	0.18	0.27	12
Eutrophication Potential	Greenhouse Gas Emissions	0.18	0.28	8
Eutrophication Potential	Greenhouse Gas Emissions	0.18	0.29	2
Eutrophication Potential	Greenhouse Gas Emissions	0.18	0.3	4
Eutrophication Potential	Greenhouse Gas Emissions	0.18	0.31	9
Eutrophication Potential	Greenhouse Gas Emissions	0.18	0.32	3
Eutrophication Potential	Greenhouse Gas Emissions	0.18	0.33	6
Eutrophication Potential	Greenhouse Gas Emissions	0.18	0.34	7
Eutrophication Potential	Greenhouse Gas Emissions	0.18	0.35	14
Eutrophication Potential	Greenhouse Gas Emissions	0.18	0.36	6
Eutrophication Potential	Greenhouse Gas Emissions	0.18	0.37	8
Eutrophication Potential	Greenhouse Gas Emissions	0.18	0.38	2
Eutrophication Potential	Greenhouse Gas Emissions	0.18	0.39	4
Eutrophication Potential	Greenhouse Gas Emissions	0.18	0.4	1
Eutrophication Potential	Greenhouse Gas Emissions	0.18	0.41	3
Eutrophication Potential	Greenhouse Gas Emissions	0.18	0.42	2
Eutrophication Potential	Greenhouse Gas Emissions	0.18	0.43	6
Eutrophication Potential	Greenhouse Gas Emissions	0.18	0.44	3
Eutrophication Potential	Greenhouse Gas Emissions	0.18	0.45	3
Eutrophication Potential	Greenhouse Gas Emissions	0.18	0.47	2
Eutrophication Potential	Greenhouse Gas Emissions	0.18	0.49	1
Eutrophication Potential	Greenhouse Gas Emissions	0.18	0.51	2
Eutrophication Potential	Greenhouse Gas Emissions	0.18	0.52	1
Eutrophication Potential	Greenhouse Gas Emissions	0.18	0.55	2
Eutrophication Potential	Greenhouse Gas Emissions	0.18	0.56	1
Eutrophication Potential	Greenhouse Gas Emissions	0.18	0.57	1
Eutrophication Potential	Greenhouse Gas Emissions	0.18	0.59	1
Eutrophication Potential	Greenhouse Gas Emissions	0.18	0.6	1
Eutrophication Potential	Greenhouse Gas Emissions	0.18	0.68	1
Eutrophication Potential	Greenhouse Gas Emissions	0.18	0.69	3
Eutrophication Potential	Greenhouse Gas Emissions	0.18	0.71	1
Eutrophication Potential	Greenhouse Gas Emissions	0.18	0.72	4
Eutrophication Potential	Greenhouse Gas Emissions	0.18	0.73	1
Eutrophication Potential	Greenhouse Gas Emissions	0.18	0.75	2
Eutrophication Potential	Greenhouse Gas Emissions	0.18	0.76	1
Eutrophication Potential	Greenhouse Gas Emissions	0.18	0.77	4
Eutrophication Potential	Greenhouse Gas Emissions	0.18	0.78	1
Eutrophication Potential	Greenhouse Gas Emissions	0.19	0	1
Eutrophication Potential	Greenhouse Gas Emissions	0.19	0.01	1
Eutrophication Potential	Greenhouse Gas Emissions	0.19	0.02	1
Eutrophication Potential	Greenhouse Gas Emissions	0.19	0.04	2
Eutrophication Potential	Greenhouse Gas Emissions	0.19	0.05	2
Eutrophication Potential	Greenhouse Gas Emissions	0.19	0.06	7
Eutrophication Potential	Greenhouse Gas Emissions	0.19	0.07	6
Eutrophication Potential	Greenhouse Gas Emissions	0.19	0.08	25
Eutrophication Potential	Greenhouse Gas Emissions	0.19	0.09	21
Eutrophication Potential	Greenhouse Gas Emissions	0.19	0.1	41
Eutrophication Potential	Greenhouse Gas Emissions	0.19	0.11	41
Eutrophication Potential	Greenhouse Gas Emissions	0.19	0.12	21
Eutrophication Potential	Greenhouse Gas Emissions	0.19	0.13	35
Eutrophication Potential	Greenhouse Gas Emissions	0.19	0.14	62
Eutrophication Potential	Greenhouse Gas Emissions	0.19	0.15	56
Eutrophication Potential	Greenhouse Gas Emissions	0.19	0.16	36
Eutrophication Potential	Greenhouse Gas Emissions	0.19	0.17	20
Eutrophication Potential	Greenhouse Gas Emissions	0.19	0.18	27
Eutrophication Potential	Greenhouse Gas Emissions	0.19	0.19	15
Eutrophication Potential	Greenhouse Gas Emissions	0.19	0.2	8
Eutrophication Potential	Greenhouse Gas Emissions	0.19	0.21	3
Eutrophication Potential	Greenhouse Gas Emissions	0.19	0.22	3
Eutrophication Potential	Greenhouse Gas Emissions	0.19	0.23	1
Eutrophication Potential	Greenhouse Gas Emissions	0.19	0.24	11
Eutrophication Potential	Greenhouse Gas Emissions	0.19	0.25	13
Eutrophication Potential	Greenhouse Gas Emissions	0.19	0.26	19
Eutrophication Potential	Greenhouse Gas Emissions	0.19	0.27	25
Eutrophication Potential	Greenhouse Gas Emissions	0.19	0.28	5
Eutrophication Potential	Greenhouse Gas Emissions	0.19	0.29	2
Eutrophication Potential	Greenhouse Gas Emissions	0.19	0.3	8
Eutrophication Potential	Greenhouse Gas Emissions	0.19	0.31	11
Eutrophication Potential	Greenhouse Gas Emissions	0.19	0.32	9
Eutrophication Potential	Greenhouse Gas Emissions	0.19	0.33	5
Eutrophication Potential	Greenhouse Gas Emissions	0.19	0.34	6
Eutrophication Potential	Greenhouse Gas Emissions	0.19	0.35	9
Eutrophication Potential	Greenhouse Gas Emissions	0.19	0.36	14
Eutrophication Potential	Greenhouse Gas Emissions	0.19	0.37	12
Eutrophication Potential	Greenhouse Gas Emissions	0.19	0.38	2
Eutrophication Potential	Greenhouse Gas Emissions	0.19	0.39	3
Eutrophication Potential	Greenhouse Gas Emissions	0.19	0.4	2
Eutrophication Potential	Greenhouse Gas Emissions	0.19	0.41	5
Eutrophication Potential	Greenhouse Gas Emissions	0.19	0.42	5
Eutrophication Potential	Greenhouse Gas Emissions	0.19	0.43	3
Eutrophication Potential	Greenhouse Gas Emissions	0.19	0.44	4
Eutrophication Potential	Greenhouse Gas Emissions	0.19	0.45	4
Eutrophication Potential	Greenhouse Gas Emissions	0.19	0.46	10
Eutrophication Potential	Greenhouse Gas Emissions	0.19	0.47	1
Eutrophication Potential	Greenhouse Gas Emissions	0.19	0.48	1
Eutrophication Potential	Greenhouse Gas Emissions	0.19	0.49	3
Eutrophication Potential	Greenhouse Gas Emissions	0.19	0.5	7
Eutrophication Potential	Greenhouse Gas Emissions	0.19	0.51	6
Eutrophication Potential	Greenhouse Gas Emissions	0.19	0.53	1
Eutrophication Potential	Greenhouse Gas Emissions	0.19	0.54	1
Eutrophication Potential	Greenhouse Gas Emissions	0.19	0.55	1
Eutrophication Potential	Greenhouse Gas Emissions	0.19	0.56	1
Eutrophication Potential	Greenhouse Gas Emissions	0.19	0.57	3
Eutrophication Potential	Greenhouse Gas Emissions	0.19	0.58	1
Eutrophication Potential	Greenhouse Gas Emissions	0.19	0.61	1
Eutrophication Potential	Greenhouse Gas Emissions	0.19	0.62	2
Eutrophication Potential	Greenhouse Gas Emissions	0.19	0.63	3
Eutrophication Potential	Greenhouse Gas Emissions	0.19	0.69	4
Eutrophication Potential	Greenhouse Gas Emissions	0.19	0.7	2
Eutrophication Potential	Greenhouse Gas Emissions	0.19	0.72	1
Eutrophication Potential	Greenhouse Gas Emissions	0.19	0.73	2
Eutrophication Potential	Greenhouse Gas Emissions	0.19	0.74	1
Eutrophication Potential	Greenhouse Gas Emissions	0.19	0.76	2
Eutrophication Potential	Greenhouse Gas Emissions	0.19	0.77	3
Eutrophication Potential	Greenhouse Gas Emissions	0.19	0.79	5
Eutrophication Potential	Greenhouse Gas Emissions	0.2	0	2
Eutrophication Potential	Greenhouse Gas Emissions	0.2	0.03	1
Eutrophication Potential	Greenhouse Gas Emissions	0.2	0.04	7
Eutrophication Potential	Greenhouse Gas Emissions	0.2	0.05	8
Eutrophication Potential	Greenhouse Gas Emissions	0.2	0.06	6
Eutrophication Potential	Greenhouse Gas Emissions	0.2	0.07	2
Eutrophication Potential	Greenhouse Gas Emissions	0.2	0.08	10
Eutrophication Potential	Greenhouse Gas Emissions	0.2	0.09	22
Eutrophication Potential	Greenhouse Gas Emissions	0.2	0.1	22
Eutrophication Potential	Greenhouse Gas Emissions	0.2	0.11	14
Eutrophication Potential	Greenhouse Gas Emissions	0.2	0.12	12
Eutrophication Potential	Greenhouse Gas Emissions	0.2	0.13	16
Eutrophication Potential	Greenhouse Gas Emissions	0.2	0.14	26
Eutrophication Potential	Greenhouse Gas Emissions	0.2	0.15	30
Eutrophication Potential	Greenhouse Gas Emissions	0.2	0.16	35
Eutrophication Potential	Greenhouse Gas Emissions	0.2	0.17	29
Eutrophication Potential	Greenhouse Gas Emissions	0.2	0.18	8
Eutrophication Potential	Greenhouse Gas Emissions	0.2	0.19	14
Eutrophication Potential	Greenhouse Gas Emissions	0.2	0.2	10
Eutrophication Potential	Greenhouse Gas Emissions	0.2	0.21	2
Eutrophication Potential	Greenhouse Gas Emissions	0.2	0.23	4
Eutrophication Potential	Greenhouse Gas Emissions	0.2	0.24	4
Eutrophication Potential	Greenhouse Gas Emissions	0.2	0.25	14
Eutrophication Potential	Greenhouse Gas Emissions	0.2	0.26	10
Eutrophication Potential	Greenhouse Gas Emissions	0.2	0.27	18
Eutrophication Potential	Greenhouse Gas Emissions	0.2	0.28	10
Eutrophication Potential	Greenhouse Gas Emissions	0.2	0.29	6
Eutrophication Potential	Greenhouse Gas Emissions	0.2	0.3	5
Eutrophication Potential	Greenhouse Gas Emissions	0.2	0.31	10
Eutrophication Potential	Greenhouse Gas Emissions	0.2	0.32	6
Eutrophication Potential	Greenhouse Gas Emissions	0.2	0.33	3
Eutrophication Potential	Greenhouse Gas Emissions	0.2	0.34	5
Eutrophication Potential	Greenhouse Gas Emissions	0.2	0.35	4
Eutrophication Potential	Greenhouse Gas Emissions	0.2	0.36	6
Eutrophication Potential	Greenhouse Gas Emissions	0.2	0.37	6
Eutrophication Potential	Greenhouse Gas Emissions	0.2	0.38	4
Eutrophication Potential	Greenhouse Gas Emissions	0.2	0.39	4
Eutrophication Potential	Greenhouse Gas Emissions	0.2	0.4	2
Eutrophication Potential	Greenhouse Gas Emissions	0.2	0.41	2
Eutrophication Potential	Greenhouse Gas Emissions	0.2	0.42	4
Eutrophication Potential	Greenhouse Gas Emissions	0.2	0.43	3
Eutrophication Potential	Greenhouse Gas Emissions	0.2	0.44	1
Eutrophication Potential	Greenhouse Gas Emissions	0.2	0.45	2
Eutrophication Potential	Greenhouse Gas Emissions	0.2	0.46	139
Eutrophication Potential	Greenhouse Gas Emissions	0.2	0.47	77
Eutrophication Potential	Greenhouse Gas Emissions	0.2	0.48	1
Eutrophication Potential	Greenhouse Gas Emissions	0.2	0.49	1
Eutrophication Potential	Greenhouse Gas Emissions	0.2	0.5	2
Eutrophication Potential	Greenhouse Gas Emissions	0.2	0.51	4
Eutrophication Potential	Greenhouse Gas Emissions	0.2	0.52	1
Eutrophication Potential	Greenhouse Gas Emissions	0.2	0.55	2
Eutrophication Potential	Greenhouse Gas Emissions	0.2	0.56	8
Eutrophication Potential	Greenhouse Gas Emissions	0.2	0.58	4
Eutrophication Potential	Greenhouse Gas Emissions	0.2	0.6	1
Eutrophication Potential	Greenhouse Gas Emissions	0.2	0.62	2
Eutrophication Potential	Greenhouse Gas Emissions	0.2	0.64	4
Eutrophication Potential	Greenhouse Gas Emissions	0.2	0.65	1
Eutrophication Potential	Greenhouse Gas Emissions	0.2	0.66	2
Eutrophication Potential	Greenhouse Gas Emissions	0.2	0.69	1
Eutrophication Potential	Greenhouse Gas Emissions	0.2	0.7	2
Eutrophication Potential	Greenhouse Gas Emissions	0.2	0.72	1
Eutrophication Potential	Greenhouse Gas Emissions	0.2	0.75	2
Eutrophication Potential	Greenhouse Gas Emissions	0.2	0.76	3
Eutrophication Potential	Greenhouse Gas Emissions	0.2	0.77	5
Eutrophication Potential	Greenhouse Gas Emissions	0.2	0.78	1
Eutrophication Potential	Greenhouse Gas Emissions	0.2	0.79	1
Eutrophication Potential	Greenhouse Gas Emissions	0.21	0.03	1
Eutrophication Potential	Greenhouse Gas Emissions	0.21	0.04	7
Eutrophication Potential	Greenhouse Gas Emissions	0.21	0.05	4
Eutrophication Potential	Greenhouse Gas Emissions	0.21	0.06	6
Eutrophication Potential	Greenhouse Gas Emissions	0.21	0.07	2
Eutrophication Potential	Greenhouse Gas Emissions	0.21	0.08	6
Eutrophication Potential	Greenhouse Gas Emissions	0.21	0.09	21
Eutrophication Potential	Greenhouse Gas Emissions	0.21	0.1	8
Eutrophication Potential	Greenhouse Gas Emissions	0.21	0.11	15
Eutrophication Potential	Greenhouse Gas Emissions	0.21	0.12	8
Eutrophication Potential	Greenhouse Gas Emissions	0.21	0.13	19
Eutrophication Potential	Greenhouse Gas Emissions	0.21	0.14	22
Eutrophication Potential	Greenhouse Gas Emissions	0.21	0.15	34
Eutrophication Potential	Greenhouse Gas Emissions	0.21	0.16	42
Eutrophication Potential	Greenhouse Gas Emissions	0.21	0.17	35
Eutrophication Potential	Greenhouse Gas Emissions	0.21	0.18	23
Eutrophication Potential	Greenhouse Gas Emissions	0.21	0.19	21
Eutrophication Potential	Greenhouse Gas Emissions	0.21	0.2	13
Eutrophication Potential	Greenhouse Gas Emissions	0.21	0.21	1
Eutrophication Potential	Greenhouse Gas Emissions	0.21	0.22	3
Eutrophication Potential	Greenhouse Gas Emissions	0.21	0.23	8
Eutrophication Potential	Greenhouse Gas Emissions	0.21	0.24	11
Eutrophication Potential	Greenhouse Gas Emissions	0.21	0.25	17
Eutrophication Potential	Greenhouse Gas Emissions	0.21	0.26	10
Eutrophication Potential	Greenhouse Gas Emissions	0.21	0.27	24
Eutrophication Potential	Greenhouse Gas Emissions	0.21	0.28	15
Eutrophication Potential	Greenhouse Gas Emissions	0.21	0.29	6
Eutrophication Potential	Greenhouse Gas Emissions	0.21	0.3	11
Eutrophication Potential	Greenhouse Gas Emissions	0.21	0.31	5
Eutrophication Potential	Greenhouse Gas Emissions	0.21	0.32	6
Eutrophication Potential	Greenhouse Gas Emissions	0.21	0.33	6
Eutrophication Potential	Greenhouse Gas Emissions	0.21	0.34	8
Eutrophication Potential	Greenhouse Gas Emissions	0.21	0.35	2
Eutrophication Potential	Greenhouse Gas Emissions	0.21	0.36	9
Eutrophication Potential	Greenhouse Gas Emissions	0.21	0.37	9
Eutrophication Potential	Greenhouse Gas Emissions	0.21	0.38	5
Eutrophication Potential	Greenhouse Gas Emissions	0.21	0.39	7
Eutrophication Potential	Greenhouse Gas Emissions	0.21	0.4	9
Eutrophication Potential	Greenhouse Gas Emissions	0.21	0.41	3
Eutrophication Potential	Greenhouse Gas Emissions	0.21	0.42	6
Eutrophication Potential	Greenhouse Gas Emissions	0.21	0.43	5
Eutrophication Potential	Greenhouse Gas Emissions	0.21	0.44	4
Eutrophication Potential	Greenhouse Gas Emissions	0.21	0.45	6
Eutrophication Potential	Greenhouse Gas Emissions	0.21	0.46	10
Eutrophication Potential	Greenhouse Gas Emissions	0.21	0.47	104
Eutrophication Potential	Greenhouse Gas Emissions	0.21	0.48	37
Eutrophication Potential	Greenhouse Gas Emissions	0.21	0.49	4
Eutrophication Potential	Greenhouse Gas Emissions	0.21	0.5	1
Eutrophication Potential	Greenhouse Gas Emissions	0.21	0.51	2
Eutrophication Potential	Greenhouse Gas Emissions	0.21	0.52	2
Eutrophication Potential	Greenhouse Gas Emissions	0.21	0.53	1
Eutrophication Potential	Greenhouse Gas Emissions	0.21	0.55	1
Eutrophication Potential	Greenhouse Gas Emissions	0.21	0.56	1
Eutrophication Potential	Greenhouse Gas Emissions	0.21	0.58	2
Eutrophication Potential	Greenhouse Gas Emissions	0.21	0.61	2
Eutrophication Potential	Greenhouse Gas Emissions	0.21	0.62	1
Eutrophication Potential	Greenhouse Gas Emissions	0.21	0.67	3
Eutrophication Potential	Greenhouse Gas Emissions	0.21	0.68	2
Eutrophication Potential	Greenhouse Gas Emissions	0.21	0.7	2
Eutrophication Potential	Greenhouse Gas Emissions	0.21	0.75	1
Eutrophication Potential	Greenhouse Gas Emissions	0.21	0.76	3
Eutrophication Potential	Greenhouse Gas Emissions	0.21	0.77	3
Eutrophication Potential	Greenhouse Gas Emissions	0.21	0.78	2
Eutrophication Potential	Greenhouse Gas Emissions	0.21	0.79	3
Eutrophication Potential	Greenhouse Gas Emissions	0.21	0.8	4
Eutrophication Potential	Greenhouse Gas Emissions	0.22	0	1
Eutrophication Potential	Greenhouse Gas Emissions	0.22	0.04	1
Eutrophication Potential	Greenhouse Gas Emissions	0.22	0.05	4
Eutrophication Potential	Greenhouse Gas Emissions	0.22	0.06	6
Eutrophication Potential	Greenhouse Gas Emissions	0.22	0.07	1
Eutrophication Potential	Greenhouse Gas Emissions	0.22	0.08	4
Eutrophication Potential	Greenhouse Gas Emissions	0.22	0.09	14
Eutrophication Potential	Greenhouse Gas Emissions	0.22	0.1	12
Eutrophication Potential	Greenhouse Gas Emissions	0.22	0.11	5
Eutrophication Potential	Greenhouse Gas Emissions	0.22	0.12	1
Eutrophication Potential	Greenhouse Gas Emissions	0.22	0.13	6
Eutrophication Potential	Greenhouse Gas Emissions	0.22	0.14	13
Eutrophication Potential	Greenhouse Gas Emissions	0.22	0.15	12
Eutrophication Potential	Greenhouse Gas Emissions	0.22	0.16	22
Eutrophication Potential	Greenhouse Gas Emissions	0.22	0.17	29
Eutrophication Potential	Greenhouse Gas Emissions	0.22	0.18	16
Eutrophication Potential	Greenhouse Gas Emissions	0.22	0.19	15
Eutrophication Potential	Greenhouse Gas Emissions	0.22	0.2	3
Eutrophication Potential	Greenhouse Gas Emissions	0.22	0.21	2
Eutrophication Potential	Greenhouse Gas Emissions	0.22	0.23	10
Eutrophication Potential	Greenhouse Gas Emissions	0.22	0.24	17
Eutrophication Potential	Greenhouse Gas Emissions	0.22	0.25	7
Eutrophication Potential	Greenhouse Gas Emissions	0.22	0.26	8
Eutrophication Potential	Greenhouse Gas Emissions	0.22	0.27	13
Eutrophication Potential	Greenhouse Gas Emissions	0.22	0.28	9
Eutrophication Potential	Greenhouse Gas Emissions	0.22	0.29	6
Eutrophication Potential	Greenhouse Gas Emissions	0.22	0.3	8
Eutrophication Potential	Greenhouse Gas Emissions	0.22	0.31	10
Eutrophication Potential	Greenhouse Gas Emissions	0.22	0.32	11
Eutrophication Potential	Greenhouse Gas Emissions	0.22	0.33	5
Eutrophication Potential	Greenhouse Gas Emissions	0.22	0.34	10
Eutrophication Potential	Greenhouse Gas Emissions	0.22	0.35	2
Eutrophication Potential	Greenhouse Gas Emissions	0.22	0.36	5
Eutrophication Potential	Greenhouse Gas Emissions	0.22	0.37	12
Eutrophication Potential	Greenhouse Gas Emissions	0.22	0.38	7
Eutrophication Potential	Greenhouse Gas Emissions	0.22	0.39	4
Eutrophication Potential	Greenhouse Gas Emissions	0.22	0.4	3
Eutrophication Potential	Greenhouse Gas Emissions	0.22	0.41	4
Eutrophication Potential	Greenhouse Gas Emissions	0.22	0.42	7
Eutrophication Potential	Greenhouse Gas Emissions	0.22	0.43	4
Eutrophication Potential	Greenhouse Gas Emissions	0.22	0.44	1
Eutrophication Potential	Greenhouse Gas Emissions	0.22	0.45	4
Eutrophication Potential	Greenhouse Gas Emissions	0.22	0.46	3
Eutrophication Potential	Greenhouse Gas Emissions	0.22	0.47	17
Eutrophication Potential	Greenhouse Gas Emissions	0.22	0.48	2
Eutrophication Potential	Greenhouse Gas Emissions	0.22	0.49	2
Eutrophication Potential	Greenhouse Gas Emissions	0.22	0.51	2
Eutrophication Potential	Greenhouse Gas Emissions	0.22	0.61	1
Eutrophication Potential	Greenhouse Gas Emissions	0.22	0.63	3
Eutrophication Potential	Greenhouse Gas Emissions	0.22	0.65	3
Eutrophication Potential	Greenhouse Gas Emissions	0.22	0.69	1
Eutrophication Potential	Greenhouse Gas Emissions	0.22	0.76	1
Eutrophication Potential	Greenhouse Gas Emissions	0.22	0.77	1
Eutrophication Potential	Greenhouse Gas Emissions	0.22	0.78	3
Eutrophication Potential	Greenhouse Gas Emissions	0.22	0.79	7
Eutrophication Potential	Greenhouse Gas Emissions	0.22	0.8	10
Eutrophication Potential	Greenhouse Gas Emissions	0.22	0.81	153
Eutrophication Potential	Greenhouse Gas Emissions	0.23	0	4
Eutrophication Potential	Greenhouse Gas Emissions	0.23	0.03	1
Eutrophication Potential	Greenhouse Gas Emissions	0.23	0.04	1
Eutrophication Potential	Greenhouse Gas Emissions	0.23	0.05	3
Eutrophication Potential	Greenhouse Gas Emissions	0.23	0.06	1
Eutrophication Potential	Greenhouse Gas Emissions	0.23	0.08	2
Eutrophication Potential	Greenhouse Gas Emissions	0.23	0.09	13
Eutrophication Potential	Greenhouse Gas Emissions	0.23	0.1	12
Eutrophication Potential	Greenhouse Gas Emissions	0.23	0.11	17
Eutrophication Potential	Greenhouse Gas Emissions	0.23	0.12	10
Eutrophication Potential	Greenhouse Gas Emissions	0.23	0.13	7
Eutrophication Potential	Greenhouse Gas Emissions	0.23	0.14	11
Eutrophication Potential	Greenhouse Gas Emissions	0.23	0.15	20
Eutrophication Potential	Greenhouse Gas Emissions	0.23	0.16	19
Eutrophication Potential	Greenhouse Gas Emissions	0.23	0.17	32
Eutrophication Potential	Greenhouse Gas Emissions	0.23	0.18	29
Eutrophication Potential	Greenhouse Gas Emissions	0.23	0.19	29
Eutrophication Potential	Greenhouse Gas Emissions	0.23	0.2	16
Eutrophication Potential	Greenhouse Gas Emissions	0.23	0.21	1
Eutrophication Potential	Greenhouse Gas Emissions	0.23	0.22	1
Eutrophication Potential	Greenhouse Gas Emissions	0.23	0.23	3
Eutrophication Potential	Greenhouse Gas Emissions	0.23	0.24	22
Eutrophication Potential	Greenhouse Gas Emissions	0.23	0.25	14
Eutrophication Potential	Greenhouse Gas Emissions	0.23	0.26	17
Eutrophication Potential	Greenhouse Gas Emissions	0.23	0.27	18
Eutrophication Potential	Greenhouse Gas Emissions	0.23	0.28	10
Eutrophication Potential	Greenhouse Gas Emissions	0.23	0.29	9
Eutrophication Potential	Greenhouse Gas Emissions	0.23	0.3	9
Eutrophication Potential	Greenhouse Gas Emissions	0.23	0.31	11
Eutrophication Potential	Greenhouse Gas Emissions	0.23	0.32	9
Eutrophication Potential	Greenhouse Gas Emissions	0.23	0.33	7
Eutrophication Potential	Greenhouse Gas Emissions	0.23	0.34	7
Eutrophication Potential	Greenhouse Gas Emissions	0.23	0.35	2
Eutrophication Potential	Greenhouse Gas Emissions	0.23	0.36	9
Eutrophication Potential	Greenhouse Gas Emissions	0.23	0.37	6
Eutrophication Potential	Greenhouse Gas Emissions	0.23	0.38	5
Eutrophication Potential	Greenhouse Gas Emissions	0.23	0.39	6
Eutrophication Potential	Greenhouse Gas Emissions	0.23	0.4	4
Eutrophication Potential	Greenhouse Gas Emissions	0.23	0.41	6
Eutrophication Potential	Greenhouse Gas Emissions	0.23	0.42	7
Eutrophication Potential	Greenhouse Gas Emissions	0.23	0.43	3
Eutrophication Potential	Greenhouse Gas Emissions	0.23	0.44	5
Eutrophication Potential	Greenhouse Gas Emissions	0.23	0.45	8
Eutrophication Potential	Greenhouse Gas Emissions	0.23	0.46	2
Eutrophication Potential	Greenhouse Gas Emissions	0.23	0.47	3
Eutrophication Potential	Greenhouse Gas Emissions	0.23	0.48	3
Eutrophication Potential	Greenhouse Gas Emissions	0.23	0.49	6
Eutrophication Potential	Greenhouse Gas Emissions	0.23	0.5	4
Eutrophication Potential	Greenhouse Gas Emissions	0.23	0.51	1
Eutrophication Potential	Greenhouse Gas Emissions	0.23	0.52	2
Eutrophication Potential	Greenhouse Gas Emissions	0.23	0.53	4
Eutrophication Potential	Greenhouse Gas Emissions	0.23	0.54	1
Eutrophication Potential	Greenhouse Gas Emissions	0.23	0.55	2
Eutrophication Potential	Greenhouse Gas Emissions	0.23	0.56	1
Eutrophication Potential	Greenhouse Gas Emissions	0.23	0.57	1
Eutrophication Potential	Greenhouse Gas Emissions	0.23	0.58	1
Eutrophication Potential	Greenhouse Gas Emissions	0.23	0.6	1
Eutrophication Potential	Greenhouse Gas Emissions	0.23	0.62	1
Eutrophication Potential	Greenhouse Gas Emissions	0.23	0.68	3
Eutrophication Potential	Greenhouse Gas Emissions	0.23	0.69	1
Eutrophication Potential	Greenhouse Gas Emissions	0.23	0.7	1
Eutrophication Potential	Greenhouse Gas Emissions	0.23	0.76	2
Eutrophication Potential	Greenhouse Gas Emissions	0.23	0.78	1
Eutrophication Potential	Greenhouse Gas Emissions	0.23	0.8	153
Eutrophication Potential	Greenhouse Gas Emissions	0.23	0.81	43
Eutrophication Potential	Greenhouse Gas Emissions	0.24	0	2
Eutrophication Potential	Greenhouse Gas Emissions	0.24	0.04	1
Eutrophication Potential	Greenhouse Gas Emissions	0.24	0.05	4
Eutrophication Potential	Greenhouse Gas Emissions	0.24	0.06	4
Eutrophication Potential	Greenhouse Gas Emissions	0.24	0.07	2
Eutrophication Potential	Greenhouse Gas Emissions	0.24	0.08	2
Eutrophication Potential	Greenhouse Gas Emissions	0.24	0.09	6
Eutrophication Potential	Greenhouse Gas Emissions	0.24	0.1	23
Eutrophication Potential	Greenhouse Gas Emissions	0.24	0.11	18
Eutrophication Potential	Greenhouse Gas Emissions	0.24	0.12	18
Eutrophication Potential	Greenhouse Gas Emissions	0.24	0.13	22
Eutrophication Potential	Greenhouse Gas Emissions	0.24	0.14	13
Eutrophication Potential	Greenhouse Gas Emissions	0.24	0.15	29
Eutrophication Potential	Greenhouse Gas Emissions	0.24	0.16	29
Eutrophication Potential	Greenhouse Gas Emissions	0.24	0.17	39
Eutrophication Potential	Greenhouse Gas Emissions	0.24	0.18	26
Eutrophication Potential	Greenhouse Gas Emissions	0.24	0.19	44
Eutrophication Potential	Greenhouse Gas Emissions	0.24	0.2	17
Eutrophication Potential	Greenhouse Gas Emissions	0.24	0.21	3
Eutrophication Potential	Greenhouse Gas Emissions	0.24	0.22	5
Eutrophication Potential	Greenhouse Gas Emissions	0.24	0.23	8
Eutrophication Potential	Greenhouse Gas Emissions	0.24	0.24	12
Eutrophication Potential	Greenhouse Gas Emissions	0.24	0.25	16
Eutrophication Potential	Greenhouse Gas Emissions	0.24	0.26	21
Eutrophication Potential	Greenhouse Gas Emissions	0.24	0.27	20
Eutrophication Potential	Greenhouse Gas Emissions	0.24	0.28	17
Eutrophication Potential	Greenhouse Gas Emissions	0.24	0.29	13
Eutrophication Potential	Greenhouse Gas Emissions	0.24	0.3	20
Eutrophication Potential	Greenhouse Gas Emissions	0.24	0.31	10
Eutrophication Potential	Greenhouse Gas Emissions	0.24	0.32	12
Eutrophication Potential	Greenhouse Gas Emissions	0.24	0.33	10
Eutrophication Potential	Greenhouse Gas Emissions	0.24	0.34	14
Eutrophication Potential	Greenhouse Gas Emissions	0.24	0.35	7
Eutrophication Potential	Greenhouse Gas Emissions	0.24	0.36	7
Eutrophication Potential	Greenhouse Gas Emissions	0.24	0.37	13
Eutrophication Potential	Greenhouse Gas Emissions	0.24	0.38	6
Eutrophication Potential	Greenhouse Gas Emissions	0.24	0.39	8
Eutrophication Potential	Greenhouse Gas Emissions	0.24	0.4	11
Eutrophication Potential	Greenhouse Gas Emissions	0.24	0.41	15
Eutrophication Potential	Greenhouse Gas Emissions	0.24	0.42	9
Eutrophication Potential	Greenhouse Gas Emissions	0.24	0.43	13
Eutrophication Potential	Greenhouse Gas Emissions	0.24	0.44	6
Eutrophication Potential	Greenhouse Gas Emissions	0.24	0.45	8
Eutrophication Potential	Greenhouse Gas Emissions	0.24	0.46	8
Eutrophication Potential	Greenhouse Gas Emissions	0.24	0.47	7
Eutrophication Potential	Greenhouse Gas Emissions	0.24	0.48	4
Eutrophication Potential	Greenhouse Gas Emissions	0.24	0.49	9
Eutrophication Potential	Greenhouse Gas Emissions	0.24	0.5	9
Eutrophication Potential	Greenhouse Gas Emissions	0.24	0.51	4
Eutrophication Potential	Greenhouse Gas Emissions	0.24	0.52	3
Eutrophication Potential	Greenhouse Gas Emissions	0.24	0.53	3
Eutrophication Potential	Greenhouse Gas Emissions	0.24	0.54	4
Eutrophication Potential	Greenhouse Gas Emissions	0.24	0.55	4
Eutrophication Potential	Greenhouse Gas Emissions	0.24	0.57	1
Eutrophication Potential	Greenhouse Gas Emissions	0.24	0.58	2
Eutrophication Potential	Greenhouse Gas Emissions	0.24	0.59	1
Eutrophication Potential	Greenhouse Gas Emissions	0.24	0.6	2
Eutrophication Potential	Greenhouse Gas Emissions	0.24	0.61	2
Eutrophication Potential	Greenhouse Gas Emissions	0.24	0.62	2
Eutrophication Potential	Greenhouse Gas Emissions	0.24	0.64	1
Eutrophication Potential	Greenhouse Gas Emissions	0.24	0.68	2
Eutrophication Potential	Greenhouse Gas Emissions	0.24	0.69	3
Eutrophication Potential	Greenhouse Gas Emissions	0.24	0.7	1
Eutrophication Potential	Greenhouse Gas Emissions	0.24	0.71	2
Eutrophication Potential	Greenhouse Gas Emissions	0.24	0.73	1
Eutrophication Potential	Greenhouse Gas Emissions	0.24	0.76	2
Eutrophication Potential	Greenhouse Gas Emissions	0.24	0.77	3
Eutrophication Potential	Greenhouse Gas Emissions	0.24	0.78	6
Eutrophication Potential	Greenhouse Gas Emissions	0.24	0.8	5
Eutrophication Potential	Greenhouse Gas Emissions	0.25	0.03	1
Eutrophication Potential	Greenhouse Gas Emissions	0.25	0.04	2
Eutrophication Potential	Greenhouse Gas Emissions	0.25	0.05	2
Eutrophication Potential	Greenhouse Gas Emissions	0.25	0.06	5
Eutrophication Potential	Greenhouse Gas Emissions	0.25	0.08	4
Eutrophication Potential	Greenhouse Gas Emissions	0.25	0.09	2
Eutrophication Potential	Greenhouse Gas Emissions	0.25	0.1	8
Eutrophication Potential	Greenhouse Gas Emissions	0.25	0.11	21
Eutrophication Potential	Greenhouse Gas Emissions	0.25	0.12	13
Eutrophication Potential	Greenhouse Gas Emissions	0.25	0.13	16
Eutrophication Potential	Greenhouse Gas Emissions	0.25	0.14	15
Eutrophication Potential	Greenhouse Gas Emissions	0.25	0.15	17
Eutrophication Potential	Greenhouse Gas Emissions	0.25	0.16	18
Eutrophication Potential	Greenhouse Gas Emissions	0.25	0.17	19
Eutrophication Potential	Greenhouse Gas Emissions	0.25	0.18	20
Eutrophication Potential	Greenhouse Gas Emissions	0.25	0.19	33
Eutrophication Potential	Greenhouse Gas Emissions	0.25	0.2	21
Eutrophication Potential	Greenhouse Gas Emissions	0.25	0.21	5
Eutrophication Potential	Greenhouse Gas Emissions	0.25	0.22	6
Eutrophication Potential	Greenhouse Gas Emissions	0.25	0.23	9
Eutrophication Potential	Greenhouse Gas Emissions	0.25	0.24	16
Eutrophication Potential	Greenhouse Gas Emissions	0.25	0.25	11
Eutrophication Potential	Greenhouse Gas Emissions	0.25	0.26	16
Eutrophication Potential	Greenhouse Gas Emissions	0.25	0.27	22
Eutrophication Potential	Greenhouse Gas Emissions	0.25	0.28	22
Eutrophication Potential	Greenhouse Gas Emissions	0.25	0.29	6
Eutrophication Potential	Greenhouse Gas Emissions	0.25	0.3	17
Eutrophication Potential	Greenhouse Gas Emissions	0.25	0.31	21
Eutrophication Potential	Greenhouse Gas Emissions	0.25	0.32	16
Eutrophication Potential	Greenhouse Gas Emissions	0.25	0.33	36
Eutrophication Potential	Greenhouse Gas Emissions	0.25	0.34	18
Eutrophication Potential	Greenhouse Gas Emissions	0.25	0.35	5
Eutrophication Potential	Greenhouse Gas Emissions	0.25	0.36	18
Eutrophication Potential	Greenhouse Gas Emissions	0.25	0.37	15
Eutrophication Potential	Greenhouse Gas Emissions	0.25	0.38	9
Eutrophication Potential	Greenhouse Gas Emissions	0.25	0.39	10
Eutrophication Potential	Greenhouse Gas Emissions	0.25	0.4	9
Eutrophication Potential	Greenhouse Gas Emissions	0.25	0.41	18
Eutrophication Potential	Greenhouse Gas Emissions	0.25	0.42	10
Eutrophication Potential	Greenhouse Gas Emissions	0.25	0.43	13
Eutrophication Potential	Greenhouse Gas Emissions	0.25	0.44	12
Eutrophication Potential	Greenhouse Gas Emissions	0.25	0.45	15
Eutrophication Potential	Greenhouse Gas Emissions	0.25	0.46	8
Eutrophication Potential	Greenhouse Gas Emissions	0.25	0.47	7
Eutrophication Potential	Greenhouse Gas Emissions	0.25	0.48	10
Eutrophication Potential	Greenhouse Gas Emissions	0.25	0.49	9
Eutrophication Potential	Greenhouse Gas Emissions	0.25	0.5	10
Eutrophication Potential	Greenhouse Gas Emissions	0.25	0.51	14
Eutrophication Potential	Greenhouse Gas Emissions	0.25	0.52	5
Eutrophication Potential	Greenhouse Gas Emissions	0.25	0.53	3
Eutrophication Potential	Greenhouse Gas Emissions	0.25	0.54	1
Eutrophication Potential	Greenhouse Gas Emissions	0.25	0.56	3
Eutrophication Potential	Greenhouse Gas Emissions	0.25	0.59	2
Eutrophication Potential	Greenhouse Gas Emissions	0.25	0.6	2
Eutrophication Potential	Greenhouse Gas Emissions	0.25	0.62	3
Eutrophication Potential	Greenhouse Gas Emissions	0.25	0.65	4
Eutrophication Potential	Greenhouse Gas Emissions	0.25	0.66	1
Eutrophication Potential	Greenhouse Gas Emissions	0.25	0.67	2
Eutrophication Potential	Greenhouse Gas Emissions	0.25	0.68	1
Eutrophication Potential	Greenhouse Gas Emissions	0.25	0.69	5
Eutrophication Potential	Greenhouse Gas Emissions	0.25	0.72	2
Eutrophication Potential	Greenhouse Gas Emissions	0.25	0.73	1
Eutrophication Potential	Greenhouse Gas Emissions	0.25	0.77	1
Eutrophication Potential	Greenhouse Gas Emissions	0.25	0.79	1
Eutrophication Potential	Greenhouse Gas Emissions	0.25	0.8	6
Eutrophication Potential	Greenhouse Gas Emissions	0.26	0	2
Eutrophication Potential	Greenhouse Gas Emissions	0.26	0.05	1
Eutrophication Potential	Greenhouse Gas Emissions	0.26	0.06	1
Eutrophication Potential	Greenhouse Gas Emissions	0.26	0.08	4
Eutrophication Potential	Greenhouse Gas Emissions	0.26	0.09	3
Eutrophication Potential	Greenhouse Gas Emissions	0.26	0.1	7
Eutrophication Potential	Greenhouse Gas Emissions	0.26	0.11	22
Eutrophication Potential	Greenhouse Gas Emissions	0.26	0.12	17
Eutrophication Potential	Greenhouse Gas Emissions	0.26	0.13	17
Eutrophication Potential	Greenhouse Gas Emissions	0.26	0.14	21
Eutrophication Potential	Greenhouse Gas Emissions	0.26	0.15	19
Eutrophication Potential	Greenhouse Gas Emissions	0.26	0.16	18
Eutrophication Potential	Greenhouse Gas Emissions	0.26	0.17	16
Eutrophication Potential	Greenhouse Gas Emissions	0.26	0.18	17
Eutrophication Potential	Greenhouse Gas Emissions	0.26	0.19	18
Eutrophication Potential	Greenhouse Gas Emissions	0.26	0.2	12
Eutrophication Potential	Greenhouse Gas Emissions	0.26	0.21	6
Eutrophication Potential	Greenhouse Gas Emissions	0.26	0.22	15
Eutrophication Potential	Greenhouse Gas Emissions	0.26	0.23	4
Eutrophication Potential	Greenhouse Gas Emissions	0.26	0.24	12
Eutrophication Potential	Greenhouse Gas Emissions	0.26	0.25	15
Eutrophication Potential	Greenhouse Gas Emissions	0.26	0.26	14
Eutrophication Potential	Greenhouse Gas Emissions	0.26	0.27	19
Eutrophication Potential	Greenhouse Gas Emissions	0.26	0.28	9
Eutrophication Potential	Greenhouse Gas Emissions	0.26	0.29	4
Eutrophication Potential	Greenhouse Gas Emissions	0.26	0.3	26
Eutrophication Potential	Greenhouse Gas Emissions	0.26	0.31	12
Eutrophication Potential	Greenhouse Gas Emissions	0.26	0.32	32
Eutrophication Potential	Greenhouse Gas Emissions	0.26	0.33	79
Eutrophication Potential	Greenhouse Gas Emissions	0.26	0.34	24
Eutrophication Potential	Greenhouse Gas Emissions	0.26	0.35	9
Eutrophication Potential	Greenhouse Gas Emissions	0.26	0.36	6
Eutrophication Potential	Greenhouse Gas Emissions	0.26	0.37	10
Eutrophication Potential	Greenhouse Gas Emissions	0.26	0.38	4
Eutrophication Potential	Greenhouse Gas Emissions	0.26	0.39	12
Eutrophication Potential	Greenhouse Gas Emissions	0.26	0.4	8
Eutrophication Potential	Greenhouse Gas Emissions	0.26	0.41	7
Eutrophication Potential	Greenhouse Gas Emissions	0.26	0.42	10
Eutrophication Potential	Greenhouse Gas Emissions	0.26	0.43	12
Eutrophication Potential	Greenhouse Gas Emissions	0.26	0.44	12
Eutrophication Potential	Greenhouse Gas Emissions	0.26	0.45	3
Eutrophication Potential	Greenhouse Gas Emissions	0.26	0.46	6
Eutrophication Potential	Greenhouse Gas Emissions	0.26	0.47	1
Eutrophication Potential	Greenhouse Gas Emissions	0.26	0.48	12
Eutrophication Potential	Greenhouse Gas Emissions	0.26	0.49	10
Eutrophication Potential	Greenhouse Gas Emissions	0.26	0.5	15
Eutrophication Potential	Greenhouse Gas Emissions	0.26	0.51	14
Eutrophication Potential	Greenhouse Gas Emissions	0.26	0.52	17
Eutrophication Potential	Greenhouse Gas Emissions	0.26	0.54	3
Eutrophication Potential	Greenhouse Gas Emissions	0.26	0.55	3
Eutrophication Potential	Greenhouse Gas Emissions	0.26	0.56	4
Eutrophication Potential	Greenhouse Gas Emissions	0.26	0.58	1
Eutrophication Potential	Greenhouse Gas Emissions	0.26	0.59	1
Eutrophication Potential	Greenhouse Gas Emissions	0.26	0.6	2
Eutrophication Potential	Greenhouse Gas Emissions	0.26	0.61	1
Eutrophication Potential	Greenhouse Gas Emissions	0.26	0.62	1
Eutrophication Potential	Greenhouse Gas Emissions	0.26	0.68	1
Eutrophication Potential	Greenhouse Gas Emissions	0.26	0.71	1
Eutrophication Potential	Greenhouse Gas Emissions	0.26	0.72	1
Eutrophication Potential	Greenhouse Gas Emissions	0.26	0.73	6
Eutrophication Potential	Greenhouse Gas Emissions	0.26	0.74	1
Eutrophication Potential	Greenhouse Gas Emissions	0.26	0.75	2
Eutrophication Potential	Greenhouse Gas Emissions	0.26	0.79	1
Eutrophication Potential	Greenhouse Gas Emissions	0.26	0.8	11
Eutrophication Potential	Greenhouse Gas Emissions	0.27	0	1
Eutrophication Potential	Greenhouse Gas Emissions	0.27	0.01	1
Eutrophication Potential	Greenhouse Gas Emissions	0.27	0.03	2
Eutrophication Potential	Greenhouse Gas Emissions	0.27	0.05	2
Eutrophication Potential	Greenhouse Gas Emissions	0.27	0.06	1
Eutrophication Potential	Greenhouse Gas Emissions	0.27	0.08	2
Eutrophication Potential	Greenhouse Gas Emissions	0.27	0.09	2
Eutrophication Potential	Greenhouse Gas Emissions	0.27	0.1	7
Eutrophication Potential	Greenhouse Gas Emissions	0.27	0.11	11
Eutrophication Potential	Greenhouse Gas Emissions	0.27	0.12	16
Eutrophication Potential	Greenhouse Gas Emissions	0.27	0.13	9
Eutrophication Potential	Greenhouse Gas Emissions	0.27	0.14	16
Eutrophication Potential	Greenhouse Gas Emissions	0.27	0.15	14
Eutrophication Potential	Greenhouse Gas Emissions	0.27	0.16	17
Eutrophication Potential	Greenhouse Gas Emissions	0.27	0.17	12
Eutrophication Potential	Greenhouse Gas Emissions	0.27	0.18	20
Eutrophication Potential	Greenhouse Gas Emissions	0.27	0.19	15
Eutrophication Potential	Greenhouse Gas Emissions	0.27	0.2	8
Eutrophication Potential	Greenhouse Gas Emissions	0.27	0.21	2
Eutrophication Potential	Greenhouse Gas Emissions	0.27	0.22	3
Eutrophication Potential	Greenhouse Gas Emissions	0.27	0.23	6
Eutrophication Potential	Greenhouse Gas Emissions	0.27	0.24	11
Eutrophication Potential	Greenhouse Gas Emissions	0.27	0.25	27
Eutrophication Potential	Greenhouse Gas Emissions	0.27	0.26	22
Eutrophication Potential	Greenhouse Gas Emissions	0.27	0.27	15
Eutrophication Potential	Greenhouse Gas Emissions	0.27	0.28	18
Eutrophication Potential	Greenhouse Gas Emissions	0.27	0.29	6
Eutrophication Potential	Greenhouse Gas Emissions	0.27	0.3	13
Eutrophication Potential	Greenhouse Gas Emissions	0.27	0.31	9
Eutrophication Potential	Greenhouse Gas Emissions	0.27	0.32	25
Eutrophication Potential	Greenhouse Gas Emissions	0.27	0.33	108
Eutrophication Potential	Greenhouse Gas Emissions	0.27	0.34	40
Eutrophication Potential	Greenhouse Gas Emissions	0.27	0.35	9
Eutrophication Potential	Greenhouse Gas Emissions	0.27	0.36	5
Eutrophication Potential	Greenhouse Gas Emissions	0.27	0.37	9
Eutrophication Potential	Greenhouse Gas Emissions	0.27	0.38	4
Eutrophication Potential	Greenhouse Gas Emissions	0.27	0.39	2
Eutrophication Potential	Greenhouse Gas Emissions	0.27	0.4	8
Eutrophication Potential	Greenhouse Gas Emissions	0.27	0.41	1
Eutrophication Potential	Greenhouse Gas Emissions	0.27	0.42	5
Eutrophication Potential	Greenhouse Gas Emissions	0.27	0.43	6
Eutrophication Potential	Greenhouse Gas Emissions	0.27	0.44	14
Eutrophication Potential	Greenhouse Gas Emissions	0.27	0.45	12
Eutrophication Potential	Greenhouse Gas Emissions	0.27	0.46	10
Eutrophication Potential	Greenhouse Gas Emissions	0.27	0.47	7
Eutrophication Potential	Greenhouse Gas Emissions	0.27	0.48	14
Eutrophication Potential	Greenhouse Gas Emissions	0.27	0.49	12
Eutrophication Potential	Greenhouse Gas Emissions	0.27	0.5	7
Eutrophication Potential	Greenhouse Gas Emissions	0.27	0.51	15
Eutrophication Potential	Greenhouse Gas Emissions	0.27	0.52	25
Eutrophication Potential	Greenhouse Gas Emissions	0.27	0.53	8
Eutrophication Potential	Greenhouse Gas Emissions	0.27	0.55	2
Eutrophication Potential	Greenhouse Gas Emissions	0.27	0.58	3
Eutrophication Potential	Greenhouse Gas Emissions	0.27	0.59	1
Eutrophication Potential	Greenhouse Gas Emissions	0.27	0.6	1
Eutrophication Potential	Greenhouse Gas Emissions	0.27	0.64	1
Eutrophication Potential	Greenhouse Gas Emissions	0.27	0.71	1
Eutrophication Potential	Greenhouse Gas Emissions	0.27	0.75	2
Eutrophication Potential	Greenhouse Gas Emissions	0.27	0.8	29
Eutrophication Potential	Greenhouse Gas Emissions	0.28	0	1
Eutrophication Potential	Greenhouse Gas Emissions	0.28	0.02	1
Eutrophication Potential	Greenhouse Gas Emissions	0.28	0.03	1
Eutrophication Potential	Greenhouse Gas Emissions	0.28	0.05	4
Eutrophication Potential	Greenhouse Gas Emissions	0.28	0.06	3
Eutrophication Potential	Greenhouse Gas Emissions	0.28	0.07	1
Eutrophication Potential	Greenhouse Gas Emissions	0.28	0.08	4
Eutrophication Potential	Greenhouse Gas Emissions	0.28	0.09	6
Eutrophication Potential	Greenhouse Gas Emissions	0.28	0.1	2
Eutrophication Potential	Greenhouse Gas Emissions	0.28	0.11	8
Eutrophication Potential	Greenhouse Gas Emissions	0.28	0.12	15
Eutrophication Potential	Greenhouse Gas Emissions	0.28	0.13	11
Eutrophication Potential	Greenhouse Gas Emissions	0.28	0.14	13
Eutrophication Potential	Greenhouse Gas Emissions	0.28	0.15	11
Eutrophication Potential	Greenhouse Gas Emissions	0.28	0.16	6
Eutrophication Potential	Greenhouse Gas Emissions	0.28	0.17	11
[truncated: 78,524 more rows]

[truncated: 15 more sheets: Figure S8, Figures S9-10, Figure S11, Figure S12, Figure S13, Figure S14, Figure S16, Figure S17, Figure S18 pesto, Figure S18 Lasagne, Figure S18 Cookies, Figure S19 Sausages, Figure S19 Lasagne, Figure S19 Cookies, Figure S19 Pesto]
